# Supplementary material for: Insights into naturally minimised Streptomyces albus J1074 genome
Source: BMC Genomics. 2014 Feb 5;15:97. doi: 10.1186/1471-2164-15-97 (PMC3937824; doi:10.1186/1471-2164-15-97)
Supplement: Additional file 4 — Transcription levels S. albus J1074. Microsoft Excel spreadsheet document including the observed transcription levels for 5932 loci in 12, 36 and 60 h time points. [file 1471-2164-15-97-S4.xlsx]

## Sheet: Sheet1
Locus	Position	Length	Strand	GI	Product	FPKM	FPKM at 12h	FPKM at 36h	FPKM at 60h
XNR_0001	536..1609	1074	-	478686602	Hypothetical protein	85.6405	31.9393	157.171	252.43
XNR_0003	3671..4441	771	-	478686603	transposase for insertion sequence element IS112	158.013	192.476	287.917	212.136
XNR_0004	4485..5069	585	-	478686604	Hypothetical protein	241.793	108.201	541.977	360.047
XNR_0005	5066..5932	867	-	478686605	dihydrolipoamide S-succinyltransferase	600.687	160.52	665.546	618.071
XNR_0006	6989..8029	1041	-	478686606	hypothetical protein	184.527	28.4001	560.564	383.252
XNR_0007	8193..8672	480	-	478686607	thioesterase	16.1579	12.2318	13.7649	11.8054
XNR_0008	8669..9700	1032	-	478686608	3-hydroxyacyl-CoA dehydrogenase	14.6067	3.35546	12.3071	6.92679
XNR_0009	9728..10621	894	-	478686609	Hypothetical protein	19.8206	10.7312	11.6849	10.6808
XNR_0010	10691..11548	858	-	478686610	TetR-family transcriptional regulator	20.9944	11.7914	23.354	21.9072
XNR_0011	11920..12510	591	+	478686611	Transcriptional regulator, TetR family	11.9911	37.3664	8.74797	6.33036
XNR_0012	12520..13107	588	-	478686612	Hypothetical protein	3.38947	15.2228	1.10199	1.06325
XNR_0013	13154..13528	375	-	478686613	Hypothetical protein	10.4906	53.4696	0	0
XNR_0014	13725..14153	429	+	478686614	Hypothetical protein	34.0533	65.3429	14.979	12.6459
XNR_0015	14238..15794	1557	-	478686615	Major facilitator superfamily transporter MFS 1	17.478	77.4347	6.91183	3.33444
XNR_0016	15791..16654	864	-	478686616	Gramicidin S biosynthesis protein grsT	10.1442	46.7383	4.49993	1.2405
XNR_0017	16626..17774	1149	-	478686617	Deacetylase	11.4805	44.7699	6.74204	3.03569
XNR_0018	17771..18079	309	-	478686618	Hypothetical protein	43.8565	171.113	34.7239	22.3356
XNR_0019	18145..21900	3756	-	478686619	8-amino-7-oxononanoate synthase	8.39532	33.5355	3.83379	2.42749
XNR_0020	21897..23018	1122	-	478686620	DNA alkylation repair enzyme	10.518	31.2828	5.0892	8.48144
XNR_0021	23011..29139	6129	-	478686621	Malonyl CoA-acyl carrier protein transacylase	3.37223	12.6404	1.58054	0.831806
XNR_0022	29178..29885	708	-	478686622	modular polyketide synthase	4.04817	19.5633	0	0
XNR_0023	30095..30952	858	+	478686623	peptide synthetase-like protein	0	0	0	0
XNR_0024	30945..41711	10767	+	478686624	Long-chain-fatty-acid--CoA ligase	0.10241	0.0879119	0.120916	0.155554
XNR_0025	41756..41998	243	-	478686625	Hypothetical protein	19.3248	22.1187	38.028	22.0148
XNR_0026	42345..43106	762	+	478686626	Transcriptional repressor of the fructose operon, DeoR family	2.23551	0.552448	3.79923	5.8651
XNR_0027	43103..44050	948	+	478686627	1-phosphofructokinase	1.06811	0	2.28201	1.65135
XNR_0028	44163..46175	2013	+	478686628	PTS system, fructose-specific IIA component / PTS system, fructose-specific IIB component / PTS system, fructose-specific IIC component	1.72909	1.36736	3.76137	2.94869
XNR_0029	46259..46537	279	+	478686629	Phosphotransferase system, phosphocarrier protein HPr	10.853	3.68781	0	14.6819
XNR_0030	46534..48204	1671	+	478686630	Phosphoenolpyruvate-protein phosphotransferase of PTS system	1.70522	2.3177	2.0286	2.23691
XNR_0031	48290..48709	420	-	478686631	Polyketide cyclase/dehydrase	0.782089	0	3.89885	1.8809
XNR_0034	49912..52965	3054	+	478686632	Transposase for transposon Tn3 family	0.658833	0.542711	1.04504	1.0083
XNR_0035	52998..53180	183	-	478686633	Hypothetical protein	128.008	41.7567	248.876	203.185
XNR_0036	53254..54003	750	-	478686634	Hypothetical protein	19.4176	20.8878	25.6236	8.24096
XNR_0037	54223..55539	1317	-	478686635	Hypothetical protein	16.5416	21.9279	21.3793	20.2594
XNR_0038	55701..55835	135	+	478686636	Hypothetical protein	22.0067	39.8815	0	52.9255
XNR_0039	56156..56626	471	-	478686637	Hypothetical protein	494.8	427.473	257.625	271.444
XNR_0040	57020..57994	975	-	478686638	recombinase	5.08047	4.00306	2.75294	4.24987
XNR_0041	58185..59027	843	+	478686639	Phosphohydrolase	0.710258	1.44805	1.99168	0.640556
XNR_0042	59126..59407	282	+	478686640	Hypothetical protein	17.7778	7.1595	44.3128	38.0046
XNR_0043	59433..59915	483	-	478686641	Nucleoside diphosphate kinase regulator	5.66581	7.70087	6.05252	11.6795
XNR_0044	59982..61265	1284	-	478686642	Hypothetical protein	0.631331	0.572062	1.57365	0
XNR_0045	61317..61970	654	-	478686643	Hypothetical protein	1.00696	2.05297	1.88246	0
XNR_0046	61986..62108	123	+	478686644	Hypothetical protein	0	0	0	0
XNR_0047	62167..62337	171	+	478686645	50S ribosomal protein L32 1	38.7374	70.2016	72.4173	23.2906
XNR_0048	62393..63274	882	-	478686646	Methyltransferase	3.8499	7.2803	2.50336	3.01921
XNR_0049	63382..63984	603	-	478686647	Transcriptional regulator	3.54654	5.39884	5.30404	5.1176
XNR_0050	64083..64424	342	+	478686648	Transcriptional regulator, PadR family	16.1021	17.5085	21.0713	34.8526
XNR_0051	64421..65383	963	+	478686649	Hypothetical protein	3.81431	3.25292	3.91485	7.55448
XNR_0052	65396..66271	876	+	478686650	prepilin peptidase-like protein	1.7732	1.83627	1.89423	3.65528
XNR_0053	66443..67870	1428	+	478686651	Integral membrane transporter	5.66491	9.84544	6.59718	4.69021
XNR_0054	68061..69992	1932	-	478686652	Regulator of polyketide synthase expression	1.0202	0.53676	2.70699	0.474879
XNR_0055	70480..71280	801	-	478686653	D-beta-hydroxybutyrate dehydrogenase	3.61011	6.71456	2.84164	2.74175
XNR_0056	71388..71927	540	-	478686654	MutT/NUDIX-family protein	11.1058	7.31869	10.0663	33.9934
XNR_0057	72005..73624	1620	-	478686655	Polyprenol-phosphate-mannosyl transferase	8.19027	10.4772	12.309	8.97968
XNR_0058	73684..75120	1437	-	478686656	ATP-dependent RNA helicase	7.97451	6.2652	14.1323	22.6151
XNR_0059	75188..75784	597	-	478686657	Lipoprotein	1.29613	1.56593	0	1.03905
XNR_0060	75845..76630	786	-	478686658	Glutamate racemase	7.50298	10.0655	10.201	9.1394
XNR_0061	76723..77925	1203	-	478686659	Tellurium resistance protein	9.55354	10.5117	13.6075	17.6423
XNR_0062	78247..78768	522	+	478686660	Hypothetical protein	86.0175	55.0749	112.962	39.7498
XNR_0063	78844..79713	870	+	478686661	MOSC domain-containing protein	59.6373	119.966	80.9087	46.7159
XNR_0064	79800..80405	606	+	478686662	Hypothetical protein	11.9688	17.6075	15.7941	13.2071
XNR_0065	80433..80561	129	-	478686663	Hypothetical protein	275.146	140.24	257.185	806.47
XNR_0066	80553..82961	2409	+	478686664	Sporulation protein K-like protein	22.5476	34.6436	32.4093	32.573
XNR_0067	82931..85369	2439	-	478686665	Integral membrane protein	1.75621	1.10702	2.47424	2.20363
XNR_0068	85379..85579	201	+	478686666	Hypothetical protein	7.47083	10.1542	27.9325	0
XNR_0069	85637..86443	807	+	478686667	DeoR-family transcriptional regulator	16.2726	33.7515	16.1775	31.8963
XNR_0070	86455..87591	1137	-	478686668	Cysteine synthase B	23.4991	27.4713	9.55995	8.78467
XNR_0071	87916..88236	321	+	478686669	Hypothetical protein	96.561	112.131	171.752	67.6388
XNR_0072	88483..89019	537	+	478686670	Regulatory protein	34.4643	47.0739	48.2423	30.6227
XNR_0073	89108..90346	1239	-	478686671	ROK-family transcriptional regulator	4.77569	7.16252	6.15715	9.10911
XNR_0074	90398..91057	660	-	478686672	Alkylated DNA repair protein	7.57761	3.37683	15.7915	19.7177
XNR_0075	91189..92406	1218	+	478686673	integral membrane transport protein	6.89134	16.144	3.35166	3.23385
XNR_0076	92769..93416	648	-	478686674	Hypothetical protein	1.53075	0	0	0.92035
XNR_0077	93755..94732	978	+	478686675	Two-component system sensor histidine kinase	1.24687	0.797518	0.54846	4.23345
XNR_0078	94729..95406	678	+	478686676	LuxR family two component transcriptional regulator	4.4226	0.649851	0.893816	0.862397
XNR_0079	95798..97021	1224	-	478686677	Geranylgeranyl reductase	24.8972	49.0563	19.159	32.9524
XNR_0080	97182..98549	1368	+	478686678	M20/M25/M40 family peptidase	14.5978	28.1359	16.4286	22.1916
XNR_0081	98597..99577	981	-	478686679	Threonine dehydratase	6.57569	13.5056	6.55619	13.7058
XNR_0082	99588..100610	1023	-	478686680	ATP/GTP-binding protein	18.5104	47.8681	24.8839	17.5067
XNR_0083	100813..101784	972	-	478686681	putative sugar kinase	43.0934	205.755	9.94917	21.8654
XNR_0084	102041..103081	1041	+	478686682	LacI-family transcriptional regulator	13.4325	44.6287	10.6533	9.78932
XNR_0085	103107..104408	1302	-	478686683	Hypothetical protein	3.36377	3.09488	4.64372	6.72074
XNR_0086	104592..105554	963	-	478686684	Electron transfer flavoprotein alpha subunit	105.978	198.021	93.9565	226.635
XNR_0087	105648..106433	786	-	478686685	Electron transfer flavoprotein alpha/beta-subunit	177.635	277.065	163.216	359.249
XNR_0088	106635..107219	585	-	478686686	Flavin-dependent reductase	9.35685	17.7643	8.88486	8.57255
XNR_0089	107304..107660	357	-	478686687	Thioredoxin	7.29971	7.9373	13.6464	18.4334
XNR_0090	107931..108662	732	+	478686688	1-acyl-sn-glycerol-3-phosphate acyltransferase	102.637	127.245	118.015	263.365
XNR_0091	108850..109920	1071	-	478686689	Low-specificity L-threonine aldolase	453.26	47.0059	1073.14	1020.29
XNR_0092	109917..110684	768	-	478686690	Oxidoreductase	526.516	51.9266	1271.29	1226.6
XNR_0093	110690..112138	1449	-	478686691	Hypothetical protein	537.917	26.0607	1059.63	1206.17
XNR_0094	112473..113174	702	+	478686692	Glycerophosphoryl diester phosphodiesterase	21.7353	30.9342	20.4228	40.2309
XNR_0095	113158..113709	552	-	478686693	Acetyltransferase	31.2015	31.8063	40.1014	66.8313
XNR_0096	113835..114227	393	+	478686694	Glyoxalase/bleomycin resistance protein/dioxygenase	52.9212	42.0262	62.25	126.559
XNR_0097	114261..114791	531	-	478686695	MarR-family regulatory protein	5.70461	3.75932	9.0486	13.7194
XNR_0098	114788..116482	1695	-	478686696	Integral membrane protein	0.610114	0.207314	1.14057	1.65072
XNR_0099	116714..117280	567	+	478686697	Integral membrane protein	16.3629	32.1952	17.4797	6.74611
XNR_0100	117389..118321	933	+	478686698	Integral membrane protein	87.0452	121.062	124.591	103.36
XNR_0101	118407..119096	690	+	478686699	Integral membrane protein	12.5921	5.07108	28.7712	10.9357
XNR_0102	119060..119686	627	-	478686700	Acetyltransferase	2.81104	0.727754	7.00675	4.8289
XNR_0103	120121..120843	723	+	478686701	Hydrolase	14.8531	20.7819	30.2171	13.3955
XNR_0104	120831..121076	246	-	478686702	Hypothetical protein	22.5334	15.9793	65.9347	28.2742
XNR_0105	121264..122781	1518	-	478686703	Secreted protein	63.0286	42.0987	57.9032	64.607
XNR_0106	122955..123617	663	+	478686704	Lipoprotein	13.5757	9.39366	20.3032	30.2747
XNR_0107	123739..125136	1398	+	478686705	Xanthine/uracil permease	3.66504	4.39921	4.27112	5.49465
XNR_0108	125065..125406	342	-	478686706	ArsR-family transcriptional regulator	152.165	100.674	291.988	368.856
XNR_0109	125562..126638	1077	+	478686707	Oxidoreductase	18.0191	5.65863	36.9692	52.0965
XNR_0110	126664..128001	1338	-	478686708	Hypothetical protein	116.258	105.979	293.03	252.36
XNR_0111	128257..129342	1086	+	478686709	Hypothetical protein	11.6544	12.2523	35.1485	15.3305
XNR_0112	129397..130047	651	-	478686710	Uracil-DNA glycosylase 1	29.2702	30.3112	22.7403	24.6836
XNR_0113	130210..131250	1041	+	478686711	ATPase BadF/BadG/BcrA/BcrD type	12.8898	26.5559	15.2189	9.78932
XNR_0114	131565..132401	837	+	478686712	Hypothetical protein	73.1304	195.871	55.6234	47.8488
XNR_0115	132466..133500	1035	-	478686713	Secreted protein	1.1616	0.742974	2.0438	3.45093
XNR_0116	133672..134094	423	+	478686714	Hypothetical protein	20.8307	5.59264	19.2305	92.7728
XNR_0117	134282..138922	4641	+	478686715	cation-transporting ATPase I	1.0647	0.767148	2.01437	2.22122
XNR_0118	139053..139526	474	+	478686716	heat shock protein Hsp20	1.25421	0	3.12623	0
XNR_0119	139523..140947	1425	+	478686717	Glutamate decarboxylase	0.55857	0.253066	1.74036	0.671673
XNR_0120	141098..143470	2373	+	478686718	formate dehydrogenase oxidoreductase protein	3.46182	5.13299	2.15722	1.89218
XNR_0121	143505..145202	1698	-	478686719	Hypothetical protein	2.24529	1.03449	8.53714	2.74568
XNR_0122	145331..145774	444	-	478686720	Molybdenum cofactor biosynthesis protein MoaE	7.75179	1.2771	28.1048	23.7272
XNR_0123	145827..147008	1182	-	478686721	Molybdopterin biosynthesis protein MoeA	5.75035	0.631577	14.3333	19.6965
XNR_0124	147124..148131	1008	-	478686722	Molybdenum cofactor biosynthesis protein MoaA	23.0211	1.91962	50.6935	85.0857
XNR_0125	148599..150890	2292	+	478686723	formate dehydrogenase oxidoreductase protein	2.0704	2.96215	4.0742	3.14479
XNR_0126	150903..152105	1203	+	478686724	Permeases of the major facilitator superfamily	0.852995	0.309167	1.2757	0
XNR_0127	152173..152883	711	+	478686725	Formate dehydrogenase chain D	1.11787	1.21551	2.50775	3.22613
XNR_0128	152893..153822	930	+	478686726	Hydrogen peroxide-inducible genes activator	8.67782	7.2256	10.5228	9.58888
XNR_0129	153827..154270	444	-	478686727	Hypothetical protein	3.99335	5.10841	8.78273	1.6948
XNR_0130	154417..155052	636	+	478686728	Hypothetical protein	3.01497	2.85071	0.980228	3.78309
XNR_0131	155065..156567	1503	-	478686729	Integral membrane protein	0.918913	0	2.29047	2.20996
XNR_0132	156874..157344	471	+	478686730	AsnC-family transcriptional regulatory protein	6.12952	4.59649	1.58052	15.2496
XNR_0133	157382..158080	699	+	478686731	Hydrolase	39.1534	42.3243	63.35	88.3809
XNR_0134	158112..159380	1269	-	478686732	Permeases of the major facilitator superfamily	5.38837	4.06071	1.19682	0.384917
XNR_0135	159544..160602	1059	-	478686733	GCN5-related N-acetyltransferase	0.664167	1.44436	0.993296	0.47919
XNR_0136	160641..162713	2073	-	478686734	ABC-type Fe3+-siderophore transport system	0.39559	1.6544	0.227549	0
XNR_0137	162737..163801	1065	-	478686735	ABC-type Fe3+-hydroxamate transport system, periplasmic component	1.97865	9.68166	0.986394	0.475861
XNR_0138	163868..164731	864	-	478686736	ABC-type cobalamin/Fe3+-siderophores transport systems, ATPase component	0.945645	3.27168	0.642847	0.62025
XNR_0139	164897..165703	807	-	478686737	Transcriptional regulator, AraC family	4.89119	2.55693	4.22021	14.9302
XNR_0140	165963..167375	1413	+	478686738	sugar transporter	1.55128	0.766719	0.703039	2.71331
XNR_0141	167432..168868	1437	+	478686739	Glucose-6-phosphate 1-dehydrogenase	5.11659	4.76155	10.6854	10.6424
XNR_0142	168882..171110	2229	-	478686740	Serine/threonine protein kinase	8.14569	11.606	10.292	18.2391
XNR_0143	171255..171980	726	-	478686741	Hypothetical protein	2.38897	4.1326	1.62401	2.35039
XNR_0144	171977..172360	384	-	478686742	Hypothetical protein	13.4095	28.8225	13.9916	22.4997
XNR_0145	172797..174353	1557	+	478686743	Malate synthase	0.37813	0.456842	0.314174	0.606261
XNR_0146	174375..175814	1440	-	478686744	Transcriptional regulator, XRE family	1.74738	2.25001	2.06313	2.98592
XNR_0147	176026..177534	1509	+	478686745	2-methylcitrate dehydratase	1.87295	1.89446	2.93138	3.45686
XNR_0148	177534..178439	906	+	478686746	Methylisocitrate lyase	0.808421	1.31855	0.604518	0.583269
XNR_0149	178457..179632	1176	+	478686747	2-methylcitrate synthase	0.993514	0.317733	3.05911	0.421654
XNR_0150	179743..180546	804	-	478686748	Enoyl-CoA hydratase [valine degradation]	257.121	574.577	414.227	82.525
XNR_0151	180543..181439	897	-	478686749	3-hydroxyisobutyrate dehydrogenase	113.415	260.89	164.72	31.9041
XNR_0152	181436..182503	1068	-	478686750	3-hydroxyisobutyryl-CoA hydrolase	147.031	344.474	246.236	44.1018
XNR_0153	182500..183648	1149	-	478686751	Butyryl-CoA dehydrogenase	193.185	434.301	320.921	64.1832
XNR_0154	183654..185177	1524	-	478686752	Methylmalonate-semialdehyde dehydrogenase	310.871	681.058	475.937	95.0727
XNR_0155	185872..186471	600	+	478686753	Transcriptional regulator, TetR family	13.7213	6.99363	28.8575	31.968
XNR_0156	186643..188160	1518	+	478686754	Major facilitator superfamily transporter MFS 1	1.68711	0.705564	1.94089	4.05744
XNR_0157	188190..188783	594	+	478686755	Transcriptional regulator, TetR family	4.49857	3.94476	5.42569	3.14098
XNR_0158	188992..190128	1137	+	478686756	Hypothetical protein	16.4981	37.7317	10.9257	3.9531
XNR_0159	190197..192623	2427	-	478686757	Beta-glucosidase	1.40742	0.695616	3.44434	2.40014
XNR_0160	192620..193441	822	-	478686758	binding-protein-dependent transport protein	0.826086	0.499022	0.686364	0
XNR_0161	193438..194331	894	-	478686759	Binding-protein-dependent transporter	1.31589	0.447133	0.614995	0.593377
XNR_0162	194328..195629	1302	-	478686760	Maltose/maltodextrin ABC transporter, substrate binding periplasmic protein MalE	6.31354	6.75246	9.28745	7.09411
XNR_0163	195770..196801	1032	+	478686761	Transcriptional regulator, LacI family	6.85761	6.3381	13.8455	15.3379
XNR_0164	196832..197254	423	-	478686762	NovD	14.6587	8.38896	9.61526	35.2537
XNR_0165	197722..198603	882	+	478686763	Alkanesulfonates transport system permease protein	0.753242	0.910038	0	0
XNR_0166	198576..199391	816	+	478686764	Alkanesulfonates ABC transporter ATP-binding protein / Sulfonate ABC transporter, ATP-binding subunit SsuB	1.39025	1.51169	2.0792	2.67482
XNR_0167	199448..200494	1047	+	478686765	Alkanesulfonates-binding protein	1.07775	0.366214	3.02218	0
XNR_0168	200494..201660	1167	+	478686766	Alkanesulfonate monooxygenase	0.412908	0	1.32327	0.85117
XNR_0169	201724..202833	1110	+	478686767	Oxidoreductase	14.9824	24.8797	29.0635	30.3033
XNR_0170	202862..203701	840	-	478686768	aminodeoxychorismate lyase protein YceG like protein	1.07039	1.93981	0	0
XNR_0171	203712..205565	1854	-	478686769	ABC transporter ATP-binding protein	6.37565	1.31156	8.5043	2.23783
XNR_0172	205701..206171	471	+	478686770	MarR-family transcriptional regulator	16.6977	16.0877	33.1909	38.1241
XNR_0173	206239..209175	2937	+	478686771	putative D-lactate dehydrogenase, Fe-S protein,FAD/FMN-containing	2.06104	1.35822	5.44867	2.40326
XNR_0174	209190..209927	738	-	478686772	Lipoprotein	13.3762	16.7378	19.0522	34.4672
XNR_0175	210048..211937	1890	+	478686773	ABC transporter transmembrane subunit	3.474	11.369	1.51327	0.973384
XNR_0176	211934..213715	1782	+	478686774	ABC transporter ATP-binding protein	4.82842	14.4967	2.69446	2.85973
XNR_0177	213775..214566	792	-	478686775	Integral membrane protein	25.7524	68.6935	27.4071	21.5725
XNR_0178	214735..217248	2514	+	478686776	ATP-dependent helicase	35.0931	54.7606	31.306	53.1263
XNR_0179	217292..218164	873	+	478686777	Acyl-CoA thioesterase II	19.8468	42.4229	28.5403	26.3132
XNR_0180	218161..218694	534	+	478686778	Hypothetical protein	24.1543	47.4987	37.1488	27.1912
XNR_0181	218664..219668	1005	-	478686779	Hypothetical protein	12.6168	11.1754	25.4414	25.5699
XNR_0182	219778..220197	420	-	478686780	Hypothetical protein	109.492	143.151	173.499	218.185
XNR_0183	220291..220719	429	+	478686781	Pyridoxamine 5'-phosphate oxidase	35.3052	51.7298	26.2132	46.9704
XNR_0184	220747..221325	579	-	478686782	ATP/GTP-binding protein	71.2165	242.811	14.6674	1.0886
XNR_0185	221513..222112	600	+	478686783	Methyltransferase type 11	6.14599	7.7707	9.61916	14.4372
XNR_0186	222119..223042	924	-	478686784	DUF2236 domain containing protein	54.7065	56.5706	63.6613	48.3426
XNR_0187	223259..224080	822	+	478686785	Integral membrane protein	6.60869	9.48143	10.9818	17.2182
XNR_0188	224222..225634	1413	+	478686786	LigA	1.78633	3.32245	1.05456	1.35665
XNR_0189	225648..225830	183	-	478686787	Hypothetical protein	980.542	1224.86	1933.57	1810.19
XNR_0190	225935..227005	1071	-	478686788	Fatty acid desaturase	2.227	0.356105	6.36731	2.83546
XNR_0191	227372..230248	2877	+	478686789	SNF2/RAD54 family helicase	3.70367	3.70314	7.3217	8.90721
XNR_0192	230305..231588	1284	+	478686790	Hypothetical protein	4.20887	4.29047	8.26165	8.35083
XNR_0193	231863..232210	348	+	478686791	Hypothetical protein	32.0958	14.7165	43.3743	22.3198
XNR_0194	232290..232820	531	-	478686792	Hypothetical protein	4.32167	2.81949	1.29266	1.24722
XNR_0195	232953..234119	1167	-	478686793	Xylose isomerase	5.13185	6.7346	7.05743	1.27675
XNR_0196	234306..235736	1431	+	478686794	Xylulose kinase	15.332	18.8873	25.978	24.3964
XNR_0197	235837..237327	1491	-	478686795	Integral membrane protein	10.0696	15.8474	5.61434	2.23053
XNR_0198	237426..238154	729	-	478686796	Hypothetical protein	18.0313	31.1117	8.88127	3.89504
XNR_0199	238404..239006	603	+	478686797	Amidase	41.1399	36.2494	59.4053	20.4704
XNR_0200	239061..240260	1200	-	478686798	NocL	1.02667	3.41105	0.426511	0.823037
XNR_0201	240301..241356	1056	-	478686799	Alcohol dehydrogenase zinc-binding domain-containing protein	1.4663	3.62357	0	0.480873
XNR_0202	241353..243083	1731	-	478686800	FAD dependent oxidoreductase	3.42558	6.27546	1.11373	0.268644
XNR_0203	243080..244762	1683	-	478686801	FAD dependent oxidoreductase	2.07581	6.47879	0.287453	1.38674
XNR_0204	244752..254162	9411	-	478686802	Amino acid adenylation domain-containing protein	2.36215	4.57214	0.924794	0.579987
XNR_0205	254234..255178	945	-	478686803	TRAP dicarboxylate transporter	5.13228	14.5761	3.43683	0.552671
XNR_0206	255729..256247	519	+	478686804	Cyclase/dehydrase	6.27906	7.80287	12.0737	10.3549
XNR_0207	256285..258573	2289	+	478686805	Oxidoreductase	3.98306	4.89458	7.3441	6.88911
XNR_0208	258875..259759	885	+	478686806	Lysozyme M1	25.6645	22.6511	8.10022	3.60715
XNR_0209	259827..262280	2454	-	478686807	integral membrane protein	3.84298	7.4226	4.72647	4.1955
XNR_0210	262454..263344	891	-	478686808	serine protease	184.283	246.095	43.8546	25.0303
XNR_0211	263678..263751	74	-	478686601	Pro tRNA	108028	39818.1	467797	156763
XNR_0212	263837..266464	2628	-	478686809	Transcriptional regulator	2.27656	4.33835	2.45702	1.01599
XNR_0213	266631..267176	546	+	478686810	DUF309 domain-containing protein	21.8247	19.7758	34.6181	63.2239
XNR_0214	267247..269331	2085	+	478686811	Multidrug resistance protein B	2.69102	4.27403	4.74807	3.92672
XNR_0215	269412..269870	459	-	478686812	Acyl dehydratase	0.663646	1.20269	0	1.59605
XNR_0216	269911..271245	1335	-	478686813	Permeases of the major facilitator superfamily	2.21072	1.91213	1.12713	1.08751
XNR_0217	271452..272690	1239	-	478686814	Acetyl-CoA acetyltransferase	1.97615	0.895314	4.92572	1.18814
XNR_0218	272828..273733	906	-	478686815	Transcriptional regulator	12.1263	5.71371	24.1807	26.8304
XNR_0219	273904..274854	951	+	478686816	3-oxoadipate CoA-transferase subunit A; Glutaconate CoA-transferase subunit A	1.59575	2.89188	3.40932	2.19299
XNR_0220	274910..275722	813	+	478686817	3-oxoadipate CoA-transferase subunit B; Glutaconate CoA-transferase subunit B	5.02947	11.6465	4.87527	3.35993
XNR_0221	275782..277302	1521	+	478686818	3-hydroxyacyl-CoA dehydrogenase / Enoyl CoA hydratase	3.88447	5.16237	7.74591	4.04822
XNR_0222	277389..278549	1161	+	478686819	Acyl-CoA dehydrogenase, short-chain specific	8.42851	14.5215	13.3154	5.99545
XNR_0223	278933..280213	1281	+	478686820	integral membrane protein	0.474814	0	0	1.52255
XNR_0224	280656..282638	1983	+	478686821	Hypothetical protein	42.3248	18.075	136.255	97.7922
XNR_0225	282646..284133	1488	+	478686822	Hypothetical protein	92.7414	58.9648	215.498	201.215
XNR_0226	284226..285437	1212	+	478686823	L-carnitine dehydratase/bile acid-inducible protein F	8.62305	7.96673	27.8154	15.452
XNR_0227	285491..286903	1413	+	478686824	FAD dependent oxidoreductase	6.11112	10.4785	7.03039	9.83573
XNR_0228	286870..287247	378	-	478686825	Hypothetical protein	3.86797	3.50485	4.82063	4.65118
XNR_0229	287272..287826	555	-	478686826	ThiJ/PfpI family protein	1.45015	2.62803	0	6.97516
XNR_0230	288287..289171	885	+	478686827	Beta-1, 3-glucanase	3.833	1.81209	11.2157	4.20834
XNR_0231	289343..289783	441	+	478686828	Transcriptional regulator, XRE family	68.4996	46.5517	58.6923	192.196
XNR_0232	289828..290430	603	-	478686829	ATP-dependent Clp protease proteolytic subunit	8.22798	10.0264	4.24323	16.3763
XNR_0233	290432..291067	636	-	478686830	ATP-dependent Clp protease proteolytic subunit	6.29211	4.27606	0.980228	9.45772
XNR_0234	291206..291844	639	-	478686831	Hypothetical protein	19.0073	8.49347	17.5231	13.15
XNR_0235	291900..292574	675	-	478686832	Hsp18 transcription regulator	19.246	9.15556	13.4922	16.4894
XNR_0236	292725..293156	432	+	478686833	heat shock protein	6700.04	365.459	1134.68	1376.51
XNR_0237	293276..293713	438	+	478686834	Hypothetical protein	293.372	64.166	156.698	151.19
XNR_0238	293697..294422	726	-	478686835	Glyoxalase 2 domain containing protein	11.6191	18.3015	20.3002	19.5866
XNR_0239	294591..295394	804	-	478686836	ABC-type nitrate/sulfonate/bicarbonate transportsystem, ATPase component	0.18906	0	0	0
XNR_0240	295381..296460	1080	-	478686837	Taurine-binding periplasmic protein TauA	0.0648289	0	0	0
XNR_0241	296538..297410	873	-	478686838	Binding-protein-dependent transport system innermembrane component	0.254446	0.461118	0	0.611936
XNR_0242	297717..298709	993	+	478686839	hypothetical protein	4.82101	10.1712	10.7613	1.0383
XNR_0243	298706..300139	1434	+	478686840	Hypothetical protein	3.74282	8.03898	7.25612	1.66692
XNR_0244	300219..300292	74	-	478686601	Pro tRNA	110042	72999.8	417594	133865
XNR_0245	300429..301124	696	+	478686841	Transketolase, N-terminal subunit	15.0884	39.4501	6.89021	3.324
XNR_0246	301175..302086	912	+	478686842	Transketolase, C-terminal subunit	12.6652	39.6582	3.59648	4.0484
XNR_0247	302064..302648	585	-	478686843	Integral membrane efflux protein	9.20833	25.839	2.22122	2.14314
XNR_0248	303489..303848	360	-	478686844	DUF419 domain containing protein	30.093	27.2679	61.6148	49.1101
XNR_0249	303893..304840	948	-	478686845	Lysophospholipase; Monoglyceride lipase; putative	9.30779	9.95486	10.8396	8.8072
XNR_0250	305029..305553	525	+	478686846	Hypothetical protein	3.87362	5.74359	5.26655	6.35178
XNR_0251	305563..306117	555	-	478686847	Hypothetical protein	91.6819	274.191	26.5073	6.97516
XNR_0252	306114..306707	594	-	478686848	ATP/GTP-binding protein	161.658	424.456	47.746	4.18797
XNR_0253	306685..307056	372	-	478686849	Hypothetical protein	108.391	186.761	49.8785	2.40626
XNR_0254	307059..307493	435	-	478686850	roadblock/LC7 domain-containing protein	202.486	427.081	93.0376	10.5609
XNR_0255	307576..309513	1938	-	478686851	Membrane protein	44.8647	87.5462	19.1287	3.54929
XNR_0256	309932..310525	594	+	478686852	Dienelactone hydrolase	25.3952	54.4376	68.3636	31.4098
XNR_0257	310512..310868	357	-	478686853	Hypothetical protein	16.4243	51.5925	13.6464	10.5334
XNR_0258	311087..311281	195	+	478686854	Hypothetical protein	4.13262	11.234	0	0
XNR_0259	311285..312514	1230	-	478686855	Metallo-beta-lactamase	10.4656	11.7409	10.3517	22.3728
XNR_0260	312662..313522	861	-	478686856	Lipolytic enzyme	12.7811	24.884	7.74925	8.09993
XNR_0261	313740..314555	816	+	478686857	Conventional protein tyrosine phosphatase	21.5953	17.1324	36.0395	49.4841
XNR_0262	314565..314750	186	-	478686858	small hydrophobic secreted protein	540.278	1672.84	652.209	157.321
XNR_0263	314747..315364	618	-	478686859	Regulatory protein	758.973	2364.27	792.513	294.023
XNR_0264	315432..316856	1425	-	478686860	Acetylornithine aminotransferase	3.11869	6.83279	7.3095	2.68669
XNR_0265	316927..317949	1023	-	478686861	Hopanoid biosynthesis associated radical SAM protein HpnH	12.1323	15.4535	15.034	13.5052
XNR_0266	317955..318626	672	-	478686862	Lipoprotein	7.98958	9.87208	5.43129	12.2276
XNR_0267	318626..320617	1992	-	478686863	Squalene-hopene cyclase	2.98983	7.60867	3.09196	2.98327
XNR_0268	320709..320816	108	-	478686864	Hypothetical protein	32.0129	0	0	0
XNR_0269	320813..321880	1068	-	478686865	Polyprenyl synthatase	12.3566	22.5123	25.0659	14.2264
XNR_0270	321953..323329	1377	-	478686866	Phytoene dehydrogenase	3.63363	7.37521	5.072	6.29191
XNR_0271	323326..324282	957	-	478686867	Phytoene synthase	8.14151	12.2953	14.6564	13.5973
XNR_0272	324279..325190	912	-	478686868	Squalene/phytoene synthase	5.05004	6.53707	12.5877	6.94012
XNR_0273	325603..326400	798	-	478686869	Teichoic acid export ATP-binding protein TagH	31.2222	67.4834	44.9809	34.4443
XNR_0274	326387..327295	909	-	478686870	O-antigen export system, permease protein	23.5863	35.0122	19.8645	21.4894
XNR_0275	327446..328342	897	-	478686871	Glycosyltransferase	8.02506	15.5822	18.9826	6.49899
XNR_0276	328339..329118	780	-	478686872	CDP-diacylglycerol--glycerol-3-phosphate 3-phosphatidyltransferase	34.0644	55.1314	56.6875	48.302
XNR_0277	329096..330157	1062	-	478686873	Glycerol-1-phosphate dehydrogenase [NAD(P)]	51.4258	91.037	97.0036	77.3582
XNR_0278	330145..330897	753	-	478686874	Nucleotide sugar-1-phosphate transferase	124.96	186.406	206.19	175.844
XNR_0279	330894..332615	1722	-	478686875	Integral membrane transferase	9.8132	12.0143	17.3649	18.1057
XNR_0280	333245..334183	939	+	478686876	Cobalt-zinc-cadmium resistance protein CzcD	43.2457	37.7863	38.6902	72.989
XNR_0281	334498..335094	597	+	478686877	Isopentenyl-diphosphate delta-isomerase	22.0342	30.5357	31.2302	35.3277
XNR_0282	335098..335694	597	-	478686878	Regulatory protein	158.704	502.664	61.3836	11.4296
XNR_0283	335808..336419	612	-	478686879	Hypothetical protein	4.44003	9.80656	2.07509	6.00646
XNR_0284	336510..337277	768	+	478686880	Enoyl coA hydratase	15.4828	28.423	15.036	17.4089
XNR_0285	337335..338198	864	+	478686881	Hypothetical protein	1.46145	3.27168	0.642847	1.2405
XNR_0286	338225..338734	510	-	478686882	Hypothetical protein	7.57011	6.02291	15.1874	11.9892
XNR_0287	338724..338918	195	-	478686883	Hypothetical protein	0	0	0	0
XNR_0288	338946..341369	2424	+	478686884	Transcriptional accessory protein	21.2167	50.7092	23.5681	21.8153
XNR_0289	341718..343094	1377	+	478686885	Na+/glutamate symporter	2.51931	5.26801	2.89828	1.3982
XNR_0290	343115..344752	1638	-	478686886	ABC transporter ATP-binding protein	4.16275	7.975	2.37166	3.14641
XNR_0291	344837..345556	720	+	478686887	Transcriptional regulator	4.61354	5.37483	2.46421	14.2656
XNR_0292	345746..347053	1308	+	478686888	Amidohydrolase	0.154409	0.279827	0	0.37135
XNR_0293	347079..348389	1311	+	478686889	Cytosine deaminase	0.564636	1.11628	1.53535	0
XNR_0294	348401..349135	735	-	478686890	Methyltransferase type 11	0.213515	0.580411	0	0.770245
XNR_0295	349153..350727	1575	-	478686891	Hypothetical protein	1.53416	2.70513	2.48045	1.79495
XNR_0296	350745..351959	1215	-	478686892	ATPase	3.09061	3.36056	2.10099	6.08141
XNR_0297	352057..353004	948	+	478686893	D-amino-acid oxidase	13.275	21.9836	19.9676	26.972
XNR_0298	353087..354862	1776	-	478686894	BCCT family transporter	7.74045	9.43911	7.30278	13.0483
XNR_0299	355263..356000	738	+	478686895	MerR-family transcriptional regulator	5.30802	12.6976	7.14458	6.1275
XNR_0300	356073..358253	2181	-	478686896	Fatty acid oxidative multifunctional enzyme	13.2053	17.2054	19.7923	9.96342
XNR_0301	358302..359516	1215	-	478686897	Acetyl-CoA acetyltransferase	11.4072	18.3303	20.1695	12.5683
XNR_0302	359555..360697	1143	-	478686898	Acyl-CoA dehydrogenase	6.412	7.89289	7.68968	7.41938
XNR_0303	360772..361887	1116	-	478686899	Alpha-methylacyl-CoA racemase	2.98928	3.72439	4.6569	0.898641
XNR_0304	362081..362533	453	+	478686900	DUF523 domain containing protein	2.03845	2.46277	1.69367	3.26827
XNR_0305	362559..363284	726	-	478686901	Endonuclease V	1.0859	0	0.812007	0.783464
XNR_0306	363346..363834	489	+	478686902	MutT-like protein	4.95316	8.61727	8.88926	11.4357
XNR_0307	363979..365373	1395	+	478686903	Succinate-semialdehyde dehydrogenase [NAD]; Succinate-semialdehyde dehydrogenase [NADP+]	6.10786	7.78283	9.27735	6.88557
XNR_0308	365523..365951	429	+	478686904	hypothetical protein	38.5603	40.8393	31.8303	43.3573
XNR_0309	365948..366235	288	+	478686905	Hypothetical protein	11.1862	20.272	18.5883	13.4512
XNR_0310	366321..367919	1599	-	478686906	Ascorbate-specific PTS system enzyme IIC	7.98734	7.97601	10.6656	9.99668
XNR_0311	367937..368743	807	-	478686907	Sugar-transporter	8.84177	6.13663	11.2539	12.8943
XNR_0312	368875..369348	474	+	478686908	Hypothetical protein	47.242	26.1387	100.039	70.8841
XNR_0313	369493..371793	2301	+	478686909	Bifunctional preprotein translocase subunit SecD/SecF	38.5722	19.9088	101.418	42.0769
XNR_0314	371954..372370	417	+	478686910	Cell division protein, regulatory protein	392.78	924.014	585.051	240.288
XNR_0315	372670..374355	1686	+	478686911	ABC transporter	1.1509	1.04285	3.15559	1.93752
XNR_0316	374562..375539	978	+	478686912	acyl-ACP desaturase, Stearoyl-ACP desaturase	152.632	438.236	87.2052	66.6768
XNR_0317	375629..375874	246	-	478686913	WhiB-family transcriptional regulator	591.748	31.9586	344.326	3110.17
XNR_0318	375940..376743	804	-	478686914	Hydroxylase	3.78119	5.65326	2.82749	8.86632
XNR_0319	376954..377223	270	+	478686915	Glycosyl transferase group 1	0.7442	4.04601	0	0
XNR_0320	377674..378906	1233	+	478686916	Hypothetical protein	17.171	5.70331	23.1204	24.2995
XNR_0321	378969..380015	1047	-	478686917	LacI-family transcriptional regulator	5.05195	6.95807	8.05916	9.71984
XNR_0322	380094..381188	1095	-	478686918	SilA	2.48588	3.81193	2.38318	0.919764
XNR_0323	381400..383937	2538	+	478686919	Crp/FNR family transcriptional regulator	3.41233	8.7459	1.45809	0.35171
XNR_0324	383937..386159	2223	+	478686920	Glycosyl hydrolase	3.12709	9.95561	3.79194	1.21955
XNR_0325	386317..387858	1542	+	478686921	Transmembrane transport protein	0.339877	0.230977	0.95307	0.306523
XNR_0326	388038..388310	273	+	478686922	50S ribosomal protein L31 type B 1	18.7493	7.84116	37.747	26.0144
XNR_0327	390036..392495	2460	+	478686923	Serine phosphatase RsbU, regulator of sigma subunit	7.16123	4.11271	11.3134	16.7374
XNR_0328	392856..395183	2328	-	478686924	Lead, cadmium, zinc and mercury transporting ATPase; Copper-translocating P-type ATPase	0.91055	1.6016	1.80235	1.35255
XNR_0329	395407..396024	618	-	478686925	Potassium-transporting ATPase C chain	1.09401	2.97393	0	2.95996
XNR_0330	396043..399837	3795	-	478686926	Potassium-transporting ATPase B chain	2.0602	2.41247	2.72563	3.54454
XNR_0331	400203..401345	1143	-	478686927	Turgor pressure sensor	2.41962	1.64435	5.88035	3.05504
XNR_0332	401403..402392	990	-	478686928	hypothetical protein	2.2391	1.96345	5.94124	5.21127
XNR_0333	403297..404316	1020	-	478686929	DNA polymerase LigD, polymerase domain-containing protein	1.66996	0.756591	2.08126	1.50607
XNR_0334	404370..405437	1068	+	478686930	ATP-dependent DNA ligase LigC	14.5256	4.6454	24.083	44.1018
XNR_0335	405447..406502	1056	-	478686931	Enoyl-CoA hydratase	141.831	245.678	167.46	231.3
XNR_0336	406766..409336	2571	-	478686932	Regulatory protein	51.6017	84.0196	73.327	45.2589
XNR_0337	409602..410504	903	+	478686933	Hypothetical protein	14.2891	31.3391	15.7847	11.1295
XNR_0338	410661..411314	654	-	478686934	TetR-family transcriptional regulator	12.7129	14.3708	10.3535	35.4176
XNR_0339	411511..412296	786	+	478686935	Hypothetical protein	0.194883	0	0	0.70303
XNR_0340	412293..413210	918	+	478686936	Integral membrane protein	0.158976	0	0.594393	0.573499
XNR_0341	413224..413760	537	-	478686937	Hypothetical protein	2.7164	2.76905	2.53907	4.89964
XNR_0342	413805..414878	1074	-	478686938	transcriptional regulator, MerR family	0.848572	0.709762	1.46433	1.88381
XNR_0343	415094..416365	1272	+	478686939	von Willebrand factor	33.0376	136.231	9.14992	11.1313
XNR_0344	416365..417264	900	+	478686940	Secreted protein	23.1564	98.8541	6.09712	4.11796
XNR_0345	417456..419273	1818	+	478686941	Long-chain-fatty-acid--CoA ligase	4.08674	7.85308	3.95168	4.06696
XNR_0346	419497..420003	507	+	478686942	GCN5-related N-acetyltransferase	6.52576	8.10943	12.5481	9.41656
XNR_0347	420688..420903	216	+	478686943	Hypothetical protein	36.8716	104.24	55.1434	21.282
XNR_0348	421101..421907	807	+	478686944	Secreted protein	0	0	0	0
XNR_0349	421904..424201	2298	+	478686945	ABC transporter related protein	0.380298	0.147684	1.21876	0.391974
XNR_0350	424203..427040	2838	+	478686946	ABC transporter related protein	1.44722	0.939479	3.23044	1.71429
XNR_0351	427119..427667	549	+	478686947	Transcriptional regulator, MarR family	18.0302	27.6253	31.8678	40.2085
XNR_0352	427740..428498	759	-	478686948	Hypothetical protein	4.59724	8.33132	6.11149	4.4225
XNR_0353	428495..429550	1056	-	478686949	Rieske domain-containing protein	1.66625	2.17414	1.49518	2.40436
XNR_0354	429552..429767	216	-	478686950	Hypothetical protein	4.42459	0	11.0287	10.641
XNR_0355	429797..430777	981	-	478686951	Flavodoxin reductases (ferredoxin-NADPH reductases) family 1; Vanillate O-demethylase oxidoreductase	0.0730632	0	0.546349	0
XNR_0356	430830..432467	1638	-	478686952	Thiamine pyrophosphate-requiring enzyme	0.158581	0.21554	0.296458	0
XNR_0357	432480..433250	771	-	478686953	3-oxoacyl-[acyl-carrier protein] reductase	0.200016	0	0	0.72155
XNR_0358	433267..434016	750	-	478686954	3-oxoacyl-[acyl-carrier protein] reductase	0.311512	0.564536	0.776472	0
XNR_0359	434016..434537	522	-	478686955	Cupin domain-containing protein	0.533167	0.966227	1.32896	0
XNR_0360	434629..435423	795	-	478686956	Beta-ketoadipate enol-lactone hydrolase	0.0959635	0	0	0
XNR_0361	435420..436256	837	-	478686957	aspartate dehydrogenase	0.806585	0	0	0.646605
XNR_0362	436253..437209	957	-	478686958	extradiol dioxygenase, type I	0.0753844	0	0.563707	0
XNR_0363	437239..438738	1500	-	478686959	Aldehyde dehydrogenase	0.0438589	0	0	0
XNR_0364	439113..439943	831	+	478686960	dehydrogenase protein	0.723799	1.47566	0.67655	0
XNR_0365	439940..440425	486	+	478686961	Xanthine dehydrogenase iron-sulfur subunit	1.40151	4.35408	0	1.44454
XNR_0366	440422..442725	2304	+	478686962	Xanthine dehydrogenase, molybdenum binding subunit	1.02929	1.91441	1.82292	1.17256
XNR_0367	442924..444288	1365	+	478686963	General substrate transporter:Major facilitator superfamily	0.391585	0	0.366022	0.706312
XNR_0368	444545..445099	555	+	478686964	DoxX family protein	2.41692	1.75202	0	1.16253
XNR_0369	445175..445996	822	+	478686965	N-formylglutamate amidohydrolase	5.96618	2.49511	13.7273	3.97343
XNR_0370	446070..446459	390	-	478686966	D-ribose pyranase	9.66425	24.629	27.1001	0
XNR_0371	446456..447373	918	-	478686967	Ribokinase	4.76928	6.48232	4.75514	8.60249
XNR_0372	447406..449367	1962	-	478686968	Ribose ABC transport system, permease protein RbsC / Ribose ABC transport system, periplasmic ribose-binding protein RbsB	5.59633	11.0799	9.91774	1.40036
XNR_0373	449357..450895	1539	-	478686969	Ribose ABC transport system, ATP-binding proteinRbsA	4.25799	6.94486	7.96006	3.37932
XNR_0374	450892..451926	1035	-	478686970	Ribose operon repressor	2.59651	7.80123	4.0876	0.49299
XNR_0375	452145..452576	432	+	478686971	Hypothetical protein	5.68408	8.06159	7.39203	5.34915
XNR_0376	452737..453000	264	-	478686972	integral membrane protein	53.2007	116.558	59.3765	45.8315
XNR_0377	453000..453470	471	-	478686973	Hypothetical protein	21.3476	18.3859	25.2883	33.5492
XNR_0378	453585..454595	1011	-	478686974	Ribonuclease BN	2.60314	1.14751	5.7871	2.03043
XNR_0379	454751..455359	609	+	478686975	Hypothetical protein	5.31136	12.1585	4.18075	6.05068
XNR_0380	455414..455498	85	-	478686601	Leu tRNA	192942	57984.5	510474	579668
XNR_0381	455695..456771	1077	-	478686976	Xylose isomerase domain protein TIM barrel	8.00128	2.82932	9.24229	3.28536
XNR_0382	456768..458198	1431	-	478686977	Type I phosphodiesterase/nucleotide pyrophosphatase	4.07619	2.51831	4.15647	1.33679
XNR_0383	458195..459370	1176	-	478686978	Xylose isomerase domain-containing protein TIM barrel	2.98054	0.635466	2.62209	0.843308
XNR_0384	459375..460247	873	-	478686979	Hydrolase	4.24077	3.68894	7.61076	4.28355
XNR_0385	460247..460924	678	-	478686980	Sugar phosphate isomerase/epimerase	1.91248	1.2997	5.36289	0
XNR_0386	460974..461864	891	-	478686981	isomerase	1.65202	1.34724	2.47068	1.19192
XNR_0387	461861..462817	957	-	478686982	prenyltransferase	8.89536	6.14766	11.2741	2.17557
XNR_0388	462814..464016	1203	-	478686983	Inositol-1-phosphate synthase	3.58258	1.855	6.37849	2.46171
XNR_0389	464307..468032	3726	-	478686984	Glycosyl hydrolase	35.693	13.177	46.7595	30.7767
XNR_0390	468274..469278	1005	-	478686985	DNA-binding protein	16.5152	34.2969	35.5119	8.69376
XNR_0391	469280..470512	1233	-	478686986	Oxidoreductase	10.1039	19.2111	16.9275	3.58517
XNR_0392	470620..471663	1044	-	478686987	Ribose ABC transporter, periplasmic ribose-binding protein RbsB	10.1399	17.2734	22.2416	5.85267
XNR_0393	471727..472773	1047	-	478686988	ABC transporter integral membrane protein	5.45611	6.59186	8.05916	3.40194
XNR_0394	472770..474293	1524	-	478686989	Ribose ABC transport system, ATP-binding proteinRbsA	4.13404	5.15066	9.33841	5.28182
XNR_0395	474690..475880	1191	-	478686990	ROK-family transcriptional regulator	8.1154	9.38749	14.2029	16.1952
XNR_0396	476146..477096	951	-	478686991	3-oxoacyl-[acyl-carrier-protein] synthase, KASIII	4.93921	7.02313	6.25042	2.19299
XNR_0397	477248..477385	138	-	478686992	Hypothetical protein	47.5559	36.9354	152.405	0
XNR_0398	477369..478760	1392	-	478686993	Oxalate/formate antiporter	4.20973	3.90122	3.5772	2.76117
XNR_0399	479011..479853	843	+	478686994	Protein FdhD-like protein	15.7145	12.0671	27.2196	25.6223
XNR_0400	479869..480882	1014	-	478686995	Transmembrane protein	0.981336	0	1.04831	0
XNR_0401	481047..481928	882	+	478686996	LysR-family transcriptional regulator	4.35207	5.00521	8.76177	8.45379
XNR_0402	481993..483543	1551	-	478686997	Amino acid transport integral membrane protein	2.02566	1.37662	4.10242	1.52239
XNR_0403	484123..485949	1827	+	478686998	Long-chain-fatty-acid--CoA ligase	2.62766	3.23813	2.88185	4.04444
XNR_0404	486087..486920	834	+	478686999	Oxidoreductase	26.9237	33.2897	41.0738	34.4326
XNR_0405	486998..487882	885	-	478687000	Hypothetical protein	24.4146	16.3088	46.732	71.5418
XNR_0406	487987..488697	711	-	478687001	Methyltransferase type 11	8.83116	9.72407	10.031	8.87186
XNR_0407	488699..489004	306	-	478687002	Pterin-4-alpha-carbinolamine dehydratase	34.9193	31.6411	15.8253	34.3554
XNR_0408	489167..489472	306	-	478687003	Hypothetical protein	21.1632	11.5059	11.869	26.7209
XNR_0409	489633..490160	528	+	478687004	Polyketide cyclase/dehydrase	2.44238	7.58773	3.91361	1.25868
XNR_0410	490410..491069	660	+	478687005	Secreted protein	3.10558	0.675367	10.218	4.48129
XNR_0411	491075..491743	669	+	478687006	Hypothetical protein	7.18804	3.97418	16.3985	10.548
XNR_0412	491923..495618	3696	+	478687007	Respiratory nitrate reductase alpha chain	0.456308	0.443003	0.85304	0.705476
XNR_0413	495637..497262	1626	+	478687008	Respiratory nitrate reductase beta chain	5.79699	2.17356	7.17493	5.76894
XNR_0414	497262..497855	594	+	478687009	Respiratory nitrate reductase delta chain	0.725576	1.5779	0	1.04699
XNR_0415	497865..498575	711	+	478687010	Respiratory nitrate reductase gamma chain	1.34144	1.82326	2.50775	0
XNR_0416	498627..499052	426	-	478687011	ATP/GTP-binding protein	413.843	573.869	165.072	241.65
XNR_0417	499284..500327	1044	+	478687012	O-methyltransferase	14.4662	57.3329	8.08786	8.29129
XNR_0418	500305..502365	2061	-	478687013	membrane protein	3.2464	4.66221	3.43526	3.09354
XNR_0419	502498..502920	423	-	478687014	Hypothetical protein	50.9196	40.5466	34.615	25.9764
XNR_0420	503076..503843	768	+	478687015	Outer membrane protein romA	13.7737	15.8513	19.5467	27.5641
XNR_0421	503840..504493	654	+	478687016	Integral membrane protein	13.0905	19.161	16.9421	22.7036
XNR_0422	504506..505528	1023	-	478687017	Outer membrane protein romA	0.27731	0	0	0
XNR_0423	505525..506775	1251	-	478687018	Aminotransferase class I and II	0.434123	0.295026	0.405783	1.56608
XNR_0424	506873..507565	693	+	478687019	Hypothetical protein	77.7971	105.76	157.667	115.784
XNR_0425	507477..508028	552	+	478687020	Intracellular protease/amidase	137.912	113.205	273.478	314.827
XNR_0426	508047..508640	594	-	478687021	Hypothetical protein	1.16092	0.788951	2.17027	3.14098
XNR_0427	508763..510286	1524	+	478687022	Phosphoesterase PA-phosphatase related protein	3.70341	2.34121	5.15223	2.79626
XNR_0428	510437..511252	816	+	478687023	Methyltransferase-UbiE family	0.648785	0	1.38613	1.33741
XNR_0429	511806..512753	948	+	478687024	Secreted peptidase	4.65389	11.614	6.84604	4.4036
XNR_0430	512857..513738	882	-	478687025	peptidase S33 family protein	3.51513	9.5554	4.38089	4.83074
XNR_0431	513783..514382	600	+	478687026	TetR family transcriptional regulator	7.28942	6.99363	10.688	13.4059
XNR_0432	514342..514713	372	-	478687027	MerR-family transcriptional regulator	22.6788	38.0775	19.9514	14.4376
XNR_0433	514822..515703	882	+	478687028	Bifunctional protein: zinc-containing alcohol dehydrogenase; quinone oxidoreductase (NADPH:quinone reductase); Similar to arginate lyase	2.17603	4.09517	3.1292	1.81153
XNR_0434	515919..516275	357	+	478687029	Glyoxalase/bleomycin resistance protein/dioxygenase	169.718	426.63	210.154	131.667
XNR_0435	516283..518337	2055	-	478687030	Hypothetical protein	5.86858	4.00911	10.5689	7.31551
XNR_0436	518389..519006	618	-	478687031	Ribosomal-protein-S5p-alanine acetyltransferase	5.05982	8.92178	5.11299	4.93326
XNR_0437	519098..519652	555	-	478687032	YbaK/prolyl-tRNA synthetase associated region	5.1561	7.00808	7.22927	3.48758
XNR_0438	519732..521525	1794	-	478687033	ABC transporter	2.10993	2.3331	1.87191	1.29008
XNR_0439	521679..522620	942	-	478687034	DNA-3-methyladenine glycosylase II	2.38426	2.92703	1.72538	1.10982
XNR_0440	522790..523728	939	-	478687035	Muramoyltetrapeptide carboxypeptidase	2.62563	7.55726	1.15493	0.557168
XNR_0441	523806..525785	1980	-	478687036	acyl-peptide hydrolase	22.1267	45.96	12.9302	8.08609
XNR_0442	525849..527201	1353	-	478687037	aminoacylase	20.8219	36.0313	8.50624	11.7756
XNR_0443	527194..528027	834	-	478687038	Transport associated protein	32.1463	63.642	8.75343	14.2928
XNR_0444	528156..530714	2559	-	478687039	Efflux protein	14.5665	11.426	3.61276	2.44004
XNR_0445	530961..531404	444	-	478687040	KanY	156.21	241.372	47.4268	61.0129
XNR_0446	531548..532585	1038	+	478687041	Radical SAM domain-containing protein	1.90636	1.11046	0.509117	5.89466
XNR_0447	532755..534371	1617	+	478687042	Secreted peptidase	44.6592	199.052	4.8137	4.93478
XNR_0448	534379..534948	570	-	478687043	Adenylosuccinate lyase	143.594	339.499	168.75	144.975
XNR_0449	535064..535837	774	+	478687044	AraC-type DNA-binding domain-containing protein	5.67059	5.40867	7.43918	13.6376
XNR_0450	536080..537132	1053	+	478687045	ABC-type Fe3+-siderophore transport system, periplasmic iron-binding component	32.5728	159.272	4.00118	2.41284
XNR_0451	537129..538169	1041	+	478687046	ABC-type Fe3+-siderophore transport system, permease component	8.81931	42.0468	4.05838	2.44733
XNR_0452	538166..539236	1071	+	478687047	ABC-type Fe3+-siderophore transport system, permease 2 component	8.908	43.0887	1.46938	1.89031
XNR_0453	539233..540084	852	+	478687048	ABC-type Fe3+-siderophore transport system, ATPase component	8.75538	42.3645	2.61883	1.89508
XNR_0454	540386..542206	1821	+	478687049	3-hydroxybutyryl-CoA dehydrogenase; 3-hydroxyacyl-CoA dehydrogenase	20.0794	13.0005	78.3613	19.7897
XNR_0455	542322..543149	828	+	478687050	TetR-family transcriptional regulator	64.6357	82.0443	93.811	119.373
XNR_0456	543650..544987	1338	+	478687051	Crotonyl-CoA carboxylase/reductase, ethylmalonyl-CoA producing	5.96321	5.17636	4.1219	1.80773
XNR_0457	544998..547010	2013	+	478687052	Ethylmalonyl-CoA mutase, methylsuccinyl-CoA-forming	2.07491	3.93115	2.82103	1.58776
XNR_0458	547007..547969	963	+	478687053	L-malyl-CoA/beta-methylmalyl-CoA lyase, actinobacterial type	14.5841	24.8035	8.38897	10.7921
XNR_0459	547973..548485	513	+	478687054	Mesaconyl-CoA hydratase	18.2858	32.8069	15.0411	15.8317
XNR_0460	548488..549693	1206	+	478687055	Methylsuccinyl-CoA dehydrogenase	25.0598	37.9139	30.5253	35.1792
XNR_0461	549862..550509	648	+	478687056	Phosphatidylserine decarboxylase	536.271	516.673	1032.1	1020.67
XNR_0462	550532..551353	822	+	478687057	CDP-diacylglycerol--serine O-phosphatidyltransferase	235.618	284.443	523.009	365.555
XNR_0463	551444..552607	1164	-	478687058	Glycerate kinase	13.3134	24.1271	19.026	19.211
XNR_0464	552735..554354	1620	-	478687059	ABC transporter ATP-binding protein	6.3033	7.2031	9.0066	11.5867
XNR_0465	554559..555476	918	+	478687060	Hypothetical protein	23.608	27.6579	73.7047	25.8075
XNR_0466	555728..556477	750	+	478687061	SIR2 family transcriptional regulator	9.03386	22.5814	12.4236	8.24096
XNR_0467	556493..557353	861	-	478687062	NmrA family protein	0.345435	0.469509	1.29154	0
XNR_0468	557388..558083	696	-	478687063	Short chain oxidoreductase	0.230357	0	0.861276	0
XNR_0469	558186..559037	852	+	478687064	DNA-binding protein	3.32704	2.85604	6.54707	7.58032
XNR_0470	559190..560128	939	+	478687065	ABC transporter ATP-binding protein	11.7381	7.13742	38.1128	16.1579
XNR_0471	560125..561096	972	+	478687066	Transmembrane transporter	11.9745	10.8503	30.953	13.8659
XNR_0472	561152..561544	393	+	478687067	GntR-family transcriptional regulator	34.488	45.259	80.0357	36.4661
XNR_0473	561552..562079	528	-	478687068	Methylated-DNA-protein-cysteine S-methyltransferase	6.2804	1.89693	10.4363	12.5868
XNR_0474	562109..563587	1479	-	478687069	ADA-like regulatory protein	4.10135	2.18132	4.33365	9.32756
XNR_0475	563872..564690	819	+	478687070	Tryptophan synthase alpha chain	4.51943	7.02026	2.0691	5.32364
XNR_0476	564719..566134	1416	-	478687071	DAACS family	2.57909	1.01977	0.701302	3.38325
XNR_0477	566430..566990	561	-	478687072	Hypothetical protein	22.1814	0	0	0
XNR_0478	567347..567856	510	-	478687073	Histone macro-H2A1-related protein	13.6631	16.0611	16.568	17.3178
XNR_0479	568032..569462	1431	-	478687074	Dehydrogenase	3.47403	5.03662	5.54196	3.34198
XNR_0480	569612..570457	846	+	478687075	DNA polymerase beta domain-containing protein region	2.73944	5.28481	2.64321	1.91272
XNR_0481	570487..571326	840	-	478687076	Inositol monophosphatase	11.3283	1.93981	35.3517	38.614
XNR_0482	571421..573223	1803	-	478687077	Gamma-glutamyltranspeptidase	4.58731	2.12666	5.58417	14.3677
XNR_0483	573302..574357	1056	-	478687078	Lipoate-protein ligase A	20.3949	16.6684	24.9196	65.8796
XNR_0484	574422..575156	735	-	478687079	Lipoprotein	8.96762	17.4123	11.9746	6.16196
XNR_0485	575189..576187	999	-	478687080	5, 10-methylenetetrahydromethanopterin reductase	16.211	8.15342	23.4967	5.15246
XNR_0486	576500..576919	420	+	478687081	Hypothetical protein	171.278	42.52	42.8874	11.2854
XNR_0487	577008..578408	1401	-	478687082	Dihydropyrimidinase	30.1966	46.9796	36.2137	17.1278
XNR_0488	578486..579328	843	-	478687083	N-carbamoylputrescine amidase / Omegaamidase (Nit2-like protein)	66.5867	97.0196	66.3893	46.7606
XNR_0489	579497..580756	1260	-	478687084	Hypothetical protein	1.07608	0.292517	2.01166	1.16457
XNR_0490	580881..581276	396	-	478687085	F420-dependent enzyme	12.5884	17.5078	21.8913	2.11218
XNR_0491	581411..582100	690	+	478687086	peptidase propeptide and YPEB domain-containing protein	4.78032	13.3116	5.23114	0.841209
XNR_0492	582136..583944	1809	-	478687087	Gamma-glutamyltranspeptidase	52.7165	47.7675	87.9536	54.7002
XNR_0493	584042..584761	720	-	478687088	GDSL-like lipase/acylhydrolase	1.75754	4.18043	2.46421	0.792531
XNR_0494	584758..585228	471	-	478687089	Hypothetical protein	6.55225	14.9386	7.90261	9.14979
XNR_0495	585311..586150	840	-	478687090	Transcriptional regulator	8.74155	16.4884	15.3413	9.00993
XNR_0496	586213..586962	750	+	478687091	Secreted protein	4.88036	8.46804	3.10589	2.24754
XNR_0497	587082..588677	1596	+	478687092	ABC transporter ATP-binding protein	1.1435	2.22032	1.83232	0.294653
XNR_0498	588729..589601	873	-	478687093	Glutamate transporter permease	55.3845	61.3287	79.2787	116.268
XNR_0499	589598..590242	645	-	478687094	glutamate ABC transporter permease	2.31165	1.39642	2.881	0.926577
XNR_0500	590257..591195	939	-	478687095	Glutamate binding periplasmic protein	1.54449	1.67939	0.577466	2.22867
XNR_0501	591208..591951	744	-	478687096	Glutamate uptake system ATP-binding protein	6.92908	12.5572	8.63567	5.30226
XNR_0502	592111..592548	438	-	478687097	Hypothetical protein	26.495	32.7378	14.409	27.805
XNR_0503	592846..594636	1791	+	478687098	Secreted protein	10.5696	18.7001	12.8602	10.3401
XNR_0504	594650..595429	780	-	478687099	Exodeoxyribonuclease III	52.0811	39.0737	152.394	96.6039
XNR_0505	595466..596098	633	-	478687100	Beta-lactamase domain-containing protein	15.3117	21.529	14.8057	28.5705
XNR_0506	596095..596808	714	-	478687101	Transcriptional regulator	3.11171	0.604196	3.32409	6.41449
XNR_0507	596932..598014	1083	+	478687102	Amidohydrolase	0.969124	1.05377	1.44938	2.33071
XNR_0508	598036..599220	1185	-	478687103	3-oxoadipate enol-lactone hydrolase	30.4013	47.8534	46.7657	41.7795
XNR_0509	599435..601174	1740	-	478687104	Abortive infection phage resistance protein abiU	41.6068	11.4712	46.226	97.2144
XNR_0510	601269..601778	510	-	478687105	Acetyltransferase	4.06201	4.01528	1.38067	5.32855
XNR_0511	601775..603412	1638	-	478687106	Acyl-CoA dehydrogenase	3.13198	1.50878	2.07521	4.00452
XNR_0512	603468..604076	609	-	478687107	Transcriptional regulator	2.37613	2.27972	3.13556	3.02534
XNR_0513	604153..605700	1548	+	478687108	AMP-dependent synthetase and ligase	2.19936	3.90911	2.84647	2.74641
XNR_0514	605917..607857	1941	+	478687109	ABC transporter, ATP-binding protein	7.85743	19.7574	3.67225	1.65348
XNR_0515	607875..608699	825	-	478687110	carboxyvinyl-carboxyphosphonate phosphorylmutase	2.92306	5.95945	2.73224	0.659051
XNR_0516	608785..611196	2412	-	478687111	secreted protein	5.48755	13.0263	5.00892	2.60231
XNR_0517	611274..613892	2619	-	478687112	Hydrolase	38.6808	101.05	28.1847	16.3164
XNR_0518	614097..615857	1761	-	478687113	ABC transporter ATP-binding protein	3.90745	5.55911	8.19225	8.69471
XNR_0519	615854..617650	1797	-	478687114	ABC transporter	1.64194	0.582179	2.40222	1.80272
XNR_0520	617735..618592	858	-	478687115	Ferric enterobactin transporter FepC	0.433768	0.94331	0	0
XNR_0521	618589..619671	1083	-	478687116	Iron-siderophore transport system	0.646082	3.16131	0.483125	0
XNR_0522	619668..620669	1002	-	478687117	Ferric enterobactin transport system permease	0.56917	1.93401	0.532015	0.513314
XNR_0523	620659..621531	873	-	478687118	MxcB	1.35705	6.45565	0.63423	0
XNR_0524	621537..622601	1065	-	478687119	Iron(III) dicitrate transport permease	2.44034	10.0402	1.47959	0.475861
XNR_0525	622742..623530	789	+	478687120	AraC-type DNA-binding domain-containing protein	12.8935	38.4751	18.848	18.1854
XNR_0526	623534..624400	867	-	478687121	Hydrolase	0.427901	0	0.639948	0
XNR_0527	624516..625460	945	+	478687122	LysR family transcriptional regulator	1.68523	0.832919	2.29122	6.07938
XNR_0528	625470..625949	480	+	478687123	Hypothetical protein	11.4537	17.7916	19.8826	22.1351
XNR_0529	625942..626259	318	-	478687124	Hypothetical protein	20.1521	59.998	10.7638	17.309
XNR_0530	626287..629178	2892	-	478687125	LuxR family transcriptional regulator	2.62468	7.2499	3.1656	1.8326
XNR_0531	629175..630194	1020	-	478687126	Hypothetical protein	13.4292	9.45739	20.8126	37.1498
XNR_0532	630370..631029	660	+	478687127	Hypothetical protein	2.85713	2.0261	6.50237	4.48129
XNR_0533	631029..633086	2058	+	478687128	AAA family ATPase	1.16568	0.500329	1.8351	2.43456
XNR_0534	633120..634460	1341	-	478687129	Hydrolytic protein	4.24822	5.70617	4.85851	3.96654
XNR_0535	634833..636428	1596	+	478687130	Phage tail sheath protein	0.939306	0.444065	1.22155	1.47326
XNR_0536	636503..636949	447	+	478687131	Phage tail protein	4.4086	3.78447	15.6157	8.37043
XNR_0537	636949..637449	501	+	478687132	Secreted protein	4.56447	2.06798	8.53301	8.23307
XNR_0538	637446..637598	153	+	478687133	Hypothetical protein	75.8757	128.911	35.4613	239.504
XNR_0539	637562..637849	288	-	478687134	Hypothetical protein	0	0	0	0
XNR_0540	637846..638667	822	-	478687135	Hypothetical protein	0.367149	0	0	0
XNR_0541	639020..639475	456	-	478687136	Hypothetical protein	0	0	0	0
XNR_0542	640959..641096	138	+	478687137	Hypothetical protein	27.1748	73.8709	0	98.0318
XNR_0543	641193..641615	423	+	478687138	Phage tail protein	1.54302	1.39816	1.92305	1.85546
XNR_0544	641664..642386	723	+	478687139	Peptidoglycan-binding LysM	0.655286	0	2.45004	0.787972
XNR_0545	642386..644290	1905	+	478687140	Rhs element Vgr protein	0.534899	0.363512	0.499981	0.482406
XNR_0546	644349..644810	462	+	478687141	GPW/gp25 family protein	0	0	0	0
XNR_0547	644810..646768	1959	+	478687142	Hypothetical protein	3.3052	1.58554	3.87695	7.48133
XNR_0548	646765..647328	564	+	478687143	Secreted protein	0.157127	0	0	1.13366
XNR_0549	647325..648641	1317	+	478687144	Hypothetical protein	0.357381	0.277569	0.763546	0.368353
XNR_0550	648667..649965	1299	-	478687145	SWIM zinc finger containing protein	2.28324	2.82122	3.10428	4.86714
XNR_0551	649962..652739	2778	-	478687146	SNF2/RAD54 family helicase	2.47557	2.7639	2.9751	5.74105
XNR_0552	652759..653349	591	-	478687147	secreted protein	9.06645	9.54035	8.74797	9.49553
XNR_0553	653346..654518	1173	-	478687148	Sugar kinase	9.14511	16.2544	10.5208	12.2657
XNR_0554	654610..655482	873	-	478687149	Sugar ABC transporter ATP-binding protein	10.2627	17.5225	11.4161	14.0745
XNR_0555	655479..656546	1068	-	478687150	ABC transporter sugar permease	12.751	13.5789	27.0319	16.1232
XNR_0556	656543..657547	1005	-	478687151	ABC transporter sugar-binding lipoprotein	38.1338	42.3894	74.204	53.6968
XNR_0557	657813..658577	765	-	478687152	GntR-family transcriptional regulator	3.43648	2.74753	2.2674	2.91693
XNR_0558	658680..659684	1005	+	478687153	Oxidoreductase	68.6125	40.848	98.0553	112.507
XNR_0559	659725..660909	1185	-	478687154	Cytochrome P450 hydroxylase	39.6085	42.8162	56.7251	63.0871
XNR_0560	661087..661932	846	-	478687155	Hypothetical protein	4.15334	5.76525	7.26882	1.91272
XNR_0561	662068..662772	705	-	478687156	Response regulator containing a CheY-like receiver domain and an HTH DNA-binding domain	5.54284	7.99497	5.07527	8.16145
XNR_0562	662769..663968	1200	-	478687157	Two-component system sensor kinase	1.02667	2.17067	0.426511	0.823037
XNR_0563	664149..664349	201	+	478687158	Hypothetical protein	57.8989	0	139.663	202.13
XNR_0564	664452..664880	429	-	478687159	Guanyl-specific ribonuclease Sa3	18.2786	13.6131	20.5961	1.80655
XNR_0565	665061..666395	1335	-	478687160	Allantoinase	13.8672	7.6485	41.3281	10.5126
XNR_0566	666651..667457	807	+	478687161	IclR-family transcriptional regulator	22.5747	25.5693	35.1685	41.3974
XNR_0567	667464..667799	336	-	478687162	Hypothetical protein	1015.13	1469.3	2168.39	1904.45
XNR_0568	668081..668665	585	+	478687163	YgfJ family molybdenum hydroxylase accessory protein	7.87163	12.9195	2.22122	15.002
XNR_0569	668687..670798	2112	-	478687164	Oxidoreductase	0.149044	0.324125	0	0.215068
XNR_0570	670822..671808	987	-	478687165	Oxidoreductase molybdopterin binding subunit	0.797555	1.18257	2.1687	1.04624
XNR_0571	671808..672353	546	-	478687166	Oxidoreductase	5.95219	5.3934	9.8909	13.1219
XNR_0572	672783..674423	1641	+	478687167	Malate synthase	5.9344	5.80746	10.3544	5.99426
XNR_0573	674513..675175	663	-	478687168	dTDP-4-keto-6-deoxyhexose 3, 5-epimerase	2.46831	3.35488	7.38297	0
XNR_0574	675172..675945	774	-	478687169	dTDP-6-deoxy-L-hexose 3-O-methyltransferase	3.084	2.16347	7.43918	4.30661
XNR_0575	676002..677039	1038	-	478687170	dTDP-4-keto-6-deoxy-L-hexose 2, 3-reductase	1.83827	4.44186	2.03647	0.982443
XNR_0576	677156..678739	1584	-	478687171	Pyranose oxidase	2.6776	1.56772	7.08488	4.45816
XNR_0577	678714..679184	471	-	478687172	Hypothetical protein	12.4704	14.9386	15.8052	18.2996
XNR_0578	679181..680323	1143	-	478687173	Acyl-CoA dehydrogenase domain-containing protein	2.17766	2.30209	3.16634	0.436434
XNR_0579	680353..681039	687	-	478687174	4'-phosphopantetheinyl transferase	5.1618	7.01582	6.14071	6.77127
XNR_0580	681033..681782	750	-	478687175	Class II aldolase/adducin domain-containing protein	5.71106	8.46804	4.65883	8.99014
XNR_0581	681779..682531	753	-	478687176	Dihydrodipicolinate reductase	4.23418	7.29904	8.49473	2.98041
XNR_0582	682524..682820	297	-	478687177	Hypothetical protein	17.7356	15.5522	25.6688	28.8943
XNR_0583	682817..684253	1437	-	478687178	acyl-CoA synthase	2.85792	4.26034	1.72345	4.32347
XNR_0584	684258..685748	1491	-	478687179	Hypothetical protein	1.98742	1.9209	1.65128	3.18647
XNR_0585	685979..686851	873	+	478687180	Regulatory protein	32.2299	54.873	39.3222	47.1191
XNR_0586	687089..688456	1368	+	478687181	Aminotransferase	6.78628	8.49385	10.9524	7.74945
XNR_0587	688749..689891	1143	-	478687182	UBA/THIF-type NAD/FAD binding protein	77.6094	109.185	154.698	68.5202
XNR_0588	689953..691002	1050	-	478687183	3-oxoacyl-ACP synthase III	98.1312	96.3387	177.177	115.741
XNR_0589	691115..691882	768	-	478687184	Reductase	82.1393	71.6041	139.834	103.003
XNR_0590	692191..693834	1644	+	478687185	2, 4-dichlorophenol 6-monooxygenase	8.60672	23.3962	5.9045	3.70302
XNR_0591	694407..695534	1128	-	478687186	C-glycosyltransferase SaqGT5	2.21292	2.00517	5.05624	3.99151
XNR_0592	695591..696805	1215	-	478687187	Isovaleryltransferase MppN	4.8326	2.74955	7.14336	7.70312
XNR_0593	697122..697991	870	-	478687188	Glucose-1-phosphate thymidylyltransferase	4.2598	5.55825	4.45953	9.22024
XNR_0594	698023..699018	996	-	478687189	dTDP-glucose 4, 6-dehydratase	6.23648	6.23559	6.96843	11.3782
XNR_0595	699649..700857	1209	+	478687190	PlmI	2.60027	3.07325	3.8043	4.89411
XNR_0596	700895..701680	786	+	478687191	2, 3-dihydro-2, 3-dihydroxybenzoate dehydrogenase	3.60533	5.82737	4.37186	1.40606
XNR_0597	701880..702539	660	+	478687192	Phenazine biosynthesis protein PhzD	3.35402	3.37683	0.928911	1.79252
XNR_0598	702659..704614	1956	+	478687193	Phenazine biosynthesis protein PhzE	2.27216	2.47062	2.66996	2.10772
XNR_0599	704644..705813	1170	+	478687194	Salicylate hydroxylase	3.93987	2.23791	7.03557	3.39413
XNR_0600	705883..707268	1386	-	478687195	AclN	1.15393	2.09119	1.79766	0.346895
XNR_0601	707268..708548	1281	-	478687196	RdmH	7.06946	5.4497	13.0187	5.70957
XNR_0602	708564..709652	1089	-	478687197	Cytochrome P450 like protein	0.192514	0.348882	0	0.462991
XNR_0603	710135..710995	861	+	478687198	Transcriptional regulator, SARP family	2.07261	1.87804	1.29154	4.3615
XNR_0604	711109..712146	1038	-	478687199	Dehydrogenase E1 component	2.38295	2.96124	3.0547	3.43855
XNR_0605	712179..713156	978	-	478687200	Dehydrogenase E1 component	1.24687	0.797518	2.19384	2.11673
XNR_0606	713452..715581	2130	-	478687201	Elongation factor G 1	192.421	164.403	194.545	183.445
XNR_0607	715630..717072	1443	-	478687202	Drug resistance transporter EmrB/QacA subfamily	2.3395	0.997587	1.71512	0.661934
XNR_0608	717352..717840	489	+	478687203	Hypothetical protein	27.5396	29.0833	13.3339	44.3134
XNR_0609	718090..718908	819	-	478687204	Oxidoreductase	5.34953	11.0318	10.3455	6.65455
XNR_0610	719001..720170	1170	-	478687205	Isovaleryltransferase MppN	1.29369	0.959105	0	0.848533
XNR_0611	720426..721406	981	+	478687206	LuxR family two component system response regulator	9.86353	6.75281	18.5759	10.0157
XNR_0612	721590..722171	582	-	478687207	TetR-family transcriptional regulator	210.767	303.561	287.677	330.486
XNR_0613	722360..723277	918	-	478687208	Hypothetical protein	13.4335	16.4219	17.8318	30.969
XNR_0614	723477..724280	804	+	478687209	M23 family peptidase	69.9521	49.3375	14.8443	6.82025
XNR_0615	724296..725444	1149	-	478687210	RNA polymerase sigma factor ECF subfamily	7.15279	16.3394	5.84311	5.63772
XNR_0616	725453..725860	408	-	478687211	YCII-related protein	14.8939	29.9903	22.6871	17.9097
XNR_0617	725967..727673	1707	-	478687212	Cytochrome c oxidase subunit I	2.30752	2.26227	1.41435	0.545854
XNR_0618	727849..729423	1575	-	478687213	2, 6-beta-D-fructan 6-levanbiohydrolase	1.82441	1.35256	2.48045	4.18821
XNR_0619	729578..730645	1068	-	478687214	Transcriptional regulator	5.78395	10.3628	5.89787	9.95847
XNR_0620	730718..731845	1128	-	478687215	Hypothetical protein	5.40936	6.01552	12.8704	11.9745
XNR_0621	731939..732376	438	+	478687216	Integral membrane protein	8.18937	19.6427	10.8067	5.21344
XNR_0622	732541..733572	1032	+	478687217	Transcriptional regulator	5.21178	8.9479	8.20473	5.44248
XNR_0623	733550..734917	1368	-	478687218	Glycosyl hydrolase family 32	0.4394	0.530865	0	1.76124
XNR_0624	735086..736399	1314	+	478687219	Oligosaccharide/H+ symporter	1.02384	2.22654	1.14841	1.47739
XNR_0625	736469..737392	924	+	478687220	Fructokinase	20.8106	29.571	31.8306	43.7927
XNR_0626	737516..738079	564	+	478687221	Hypothetical protein	13.9843	27.3362	28.199	13.6039
XNR_0627	738178..739332	1155	+	478687222	FscO	4.65888	7.79355	7.14626	6.46412
XNR_0628	739344..739679	336	-	478687223	Hypothetical protein	6.29475	2.28152	9.41413	3.02774
XNR_0629	739811..740470	660	+	478687224	Hypothetical protein	26.708	12.1566	108.683	46.6055
XNR_0630	740556..741368	813	+	478687225	Secreted chitosanase	18.0688	9.11462	55.7174	34.2713
XNR_0631	741662..743170	1509	-	478687226	Xanthine/uracil permease	1.56805	0.473614	3.25709	1.25704
XNR_0632	743510..744916	1407	-	478687227	Hydroxydechloroatrazine ethylaminohydrolase	3.30698	1.02738	6.35884	2.38596
XNR_0633	745151..746122	972	-	478687228	Uricase	23.2838	4.01865	37.033	9.59945
XNR_0634	746130..746537	408	-	478687229	Transthyretin protein	23.1682	4.49855	37.1243	23.8795
XNR_0635	746550..747104	555	-	478687230	OHCU decarboxylase	5.47836	3.50404	9.63903	8.13768
XNR_0636	747302..747703	402	-	478687231	DNA-binding protein	48.57	61.7689	44.6029	135.253
XNR_0637	747700..747948	249	-	478687232	Hypothetical protein	49.1079	66.7466	56.495	95.391
XNR_0638	748163..749014	852	+	478687233	Hydroxypyruvate isomerase	1.31331	2.38003	1.96412	1.26339
XNR_0639	749058..749963	906	+	478687234	Dehydrogenase	3.6379	6.59275	2.41807	1.74981
XNR_0640	750208..751665	1458	+	478687235	Catalase	5.75627	2.95703	11.8625	5.23225
XNR_0641	752263..754044	1782	-	478687236	Glyoxylate carboligase	0.864793	0.979508	1.34723	0.51995
XNR_0642	754278..754949	672	+	478687237	Hypothetical protein	11.3791	33.5651	16.2939	5.24038
XNR_0643	755013..756638	1626	-	478687238	Acyl-CoA synthetase	9.15525	3.4777	9.56658	10.0956
XNR_0644	756635..758311	1677	-	478687239	Acetyl-coenzyme A synthetase	9.68793	4.82639	10.1018	13.0884
XNR_0645	758525..759352	828	+	478687240	LuxR-family transcriptional regulator	65.4539	128.997	110.806	49.848
XNR_0646	759374..760333	960	-	478687241	Short-chain dehydrogenase/reductase family oxidoreductase	11.0377	4.08223	7.2992	31.4209
XNR_0647	760403..761011	609	+	478687242	TetR family transcriptional regulator	26.5568	14.4382	16.723	58.49
XNR_0648	761040..761249	210	+	478687243	NUDIX hydrolase	9.69928	0	24.1763	11.6632
XNR_0649	761324..761560	237	+	478687244	Hypothetical protein	139.523	113.484	451.832	293.275
XNR_0650	761557..762561	1005	+	478687245	Beta-lactamase	16.4443	15.029	39.2221	26.5927
XNR_0651	762558..763439	882	+	478687246	Hypothetical protein	8.62044	6.82528	21.2786	12.6807
XNR_0652	763442..764845	1404	+	478687247	Hypothetical protein	1.42081	1.54492	2.47905	1.70851
XNR_0653	764993..765307	315	-	478687248	Hypothetical protein	112.52	42.7417	51.4392	24.8155
XNR_0654	765667..766821	1155	-	478687249	Xanthine dehydrogenase accessory factor	2.4489	1.29893	6.25298	2.58565
XNR_0655	766877..768331	1455	-	478687250	Permease	3.81641	2.7171	11.5512	1.96679
XNR_0656	768615..770999	2385	-	478687251	Xanthine dehydrogenase	46.6863	67.2129	84.2543	62.8513
XNR_0657	770996..771595	600	-	478687252	Xanthine dehydrogenase	125.921	187.274	192.383	154.684
XNR_0658	771586..772464	879	-	478687253	Oxidoreductase subunit	97.5145	144.423	157.153	99.4686
XNR_0659	772872..774545	1674	+	478687254	Regulatory protein	5.56934	3.5746	10.4116	13.9522
XNR_0660	774718..775464	747	+	478687255	Methyltransferase type 12	13.8863	18.7322	24.9838	19.5858
XNR_0661	775826..776644	819	+	478687256	Hypothetical protein	38.9225	57.165	86.2124	29.9455
XNR_0662	776663..777418	756	-	478687257	GntR-family transcriptional regulator	10.2714	16.7528	11.521	15.5625
XNR_0663	777583..778455	873	+	478687258	Hypothetical protein	56.8263	189.058	58.9834	62.4175
XNR_0664	778643..779713	1071	+	478687259	transmembrane protein	140.301	173.423	55.8364	13.2321
XNR_0665	779822..780559	738	-	478687260	Short-chain dehydrogenase/reductase SDR	2.44169	1.73149	4.76305	3.82969
XNR_0666	780643..781275	633	+	478687261	TetR family transcriptional regulator	19.7996	20.8113	26.6502	32.3799
XNR_0667	781313..781876	564	-	478687262	Regulatory protein	12.8844	4.27128	28.199	28.3414
XNR_0668	782038..783780	1743	-	478687263	Pyruvate dehydrogenase	4.06392	2.81201	3.86769	3.99829
XNR_0669	783880..785694	1815	-	478687264	Hypothetical protein	12.8478	28.7842	10.8213	10.1863
XNR_0670	786115..787098	984	+	478687265	LuxR-family transcriptional regulator	5.53151	5.53982	8.16382	10.5025
XNR_0671	787178..787654	477	+	478687266	small hydrophobic protein membrane protein	3.10138	4.49636	1.54609	5.96698
XNR_0672	787661..788167	507	-	478687267	Methylated-DNA-protein-cysteine methyltransferase	20.3231	7.09575	33.4615	29.5949
XNR_0673	788386..789498	1113	-	478687268	ribosome biogenesis GTPase RsgA 1	5.24846	8.83208	14.0167	5.4096
XNR_0674	789870..790199	330	+	478687269	Hypothetical protein	17.5249	14.2917	32.7618	28.4491
XNR_0675	790213..791019	807	-	478687270	protein-tyrosine phosphatase	4.04464	2.55693	5.62695	6.78645
XNR_0676	791087..791509	423	-	478687271	Hypothetical protein	76.1222	134.223	115.383	74.2182
XNR_0677	791697..793094	1398	+	478687272	Dihydrolipoyl dehydrogenase	140.652	189.166	128.134	390.463
XNR_0678	793233..793649	417	+	478687273	Phenylacetic acid degradation protein	16.3878	28.7407	21.7418	34.3268
XNR_0679	793732..795186	1455	-	478687274	Transport integral membrane protein	0.636068	0.494018	1.01922	1.31119
XNR_0680	796040..796879	840	+	478687275	Protein serine/threonine phosphatase	2.14079	1.93981	8.00415	3.21783
XNR_0681	796876..798162	1287	+	478687276	Integral membrane protein	1.10178	0.855722	1.96162	3.02827
XNR_0682	798334..798555	222	+	478687277	Hypothetical protein	6453.01	22779.5	3089.72	2455.03
XNR_0683	798623..799207	585	-	478687278	RNA polymerase sigma factor, RNA polymerase sigma factor, ECF subfamily	39.0611	77.5171	63.3046	17.1451
XNR_0684	799348..800352	1005	+	478687279	Transcriptional regulator	26.0841	37.7651	59.8932	25.5699
XNR_0685	800447..801283	837	+	478687280	MerR family transcriptional regulator	4.03293	4.87242	8.04194	1.93981
XNR_0686	801419..802792	1374	-	478687281	Deoxyribodipyrimidine photolyase	2.13718	5.54556	0.726425	2.80356
XNR_0687	802825..804399	1575	-	478687282	Oxidoreductase	1.86587	1.80342	2.48045	0.598316
XNR_0688	804588..805094	507	+	478687283	MarR-family transcriptional regulator	8.57671	18.2462	11.1538	5.38089
XNR_0689	805384..807510	2127	+	478687284	Transmembrane transporter	2.69147	5.46719	1.76933	1.49375
XNR_0690	807821..808873	1053	+	478687285	Periplasmic binding protein	1.20392	1.81817	4.00118	0.965135
XNR_0691	808870..809931	1062	+	478687286	ABC transporter	0.463296	1.43932	0	0
XNR_0692	809928..810731	804	+	478687287	Iron compound ABC transporter, ATP-binding protein	0.567179	2.05573	0.706872	0.682025
XNR_0693	810863..811933	1071	+	478687288	Serine phosphatase RsbU, regulator of sigma subunit	1.6375	4.27326	1.46938	0.472577
XNR_0694	811940..816838	4899	-	478687289	Large glycine/alanine rich protein	50.0808	0.329551	147.132	153.331
XNR_0695	817192..819291	2100	-	478687290	Secreted protein	1060.19	5.38186	2103.15	4477.24
XNR_0696	819646..820260	615	-	478687291	Hypothetical protein	1500.31	11.982	2487.49	5423.23
XNR_0697	820570..821637	1068	+	478687292	Transcriptional regulator	9.99047	4.28806	20.1511	14.7006
XNR_0698	821725..822726	1002	+	478687293	Endonuclease/exonuclease/phosphatase	7.11463	6.96245	18.0885	9.23966
XNR_0699	822836..823711	876	+	478687294	Homocysteine methyltransferase	5.06629	1.83627	4.41986	14.6211
XNR_0700	823776..824171	396	+	478687295	Quinone binding protein	14.6376	27.0575	17.5131	29.5706
XNR_0701	824168..824914	747	-	478687296	AraC family transcriptional regulator	0.313226	0	0	0
XNR_0702	824919..826181	1263	-	478687297	Integral membrane protein	18.9391	10.2092	13.6407	22.8385
XNR_0703	826199..827833	1635	+	478687298	Acyl-CoA dehydrogenase	11.3226	10.7996	16.9335	26.9438
XNR_0704	827922..828710	789	+	478687299	Integral membrane protein	21.1337	13.7035	28.2719	53.8569
XNR_0705	828580..829629	1050	-	478687300	Alcohol dehydrogenase	5.97379	6.56855	8.03066	7.2641
XNR_0706	829703..830278	576	+	478687301	Transcriptional regulator	7.45247	1.65376	5.68651	1.09733
XNR_0707	830302..830865	564	+	478687302	Kinase	8.01348	3.41703	12.9245	13.6039
XNR_0708	831393..832682	1290	+	478687303	Regulatory protein	5.12745	10.8093	6.25989	7.17233
XNR_0709	832713..833348	636	+	478687304	Acetyltransferase	3.53931	6.41409	1.96046	6.62041
XNR_0710	833746..835443	1698	+	478687305	Ferredoxin-nitrite reductase	3.46307	0.827593	2.84571	15.3758
XNR_0711	835440..835622	183	+	478687306	Hypothetical protein	28.1618	27.8378	19.1443	110.828
XNR_0712	835619..836344	726	+	478687307	Phosphoadenosine phosphosulfate reductase	2.49756	0.590371	1.62401	11.752
XNR_0713	836435..837013	579	+	478687308	Adenylyl-sulfate kinase	0.905294	0.820306	0	5.44302
XNR_0714	837010..837951	942	+	478687309	Sulfate adenylyltransferase subunit 2	2.23044	1.25444	1.15025	7.76874
XNR_0715	837954..839306	1353	+	478687310	Sulfate adenylyltransferase subunit 1	1.43429	0.537781	1.10951	3.56837
XNR_0716	839308..839454	147	+	478687311	Sulfate adenylyltransferase subunit 1	59.9542	29.6322	122.27	78.6481
XNR_0717	839575..840693	1119	+	478687312	ABC-type sulfate transporter periplasmic bindingprotein	0.931095	1.01242	3.24917	1.34355
XNR_0718	840776..841600	825	+	478687313	ABC transporter ATP-binding protein	2.0096	2.48311	4.09837	2.6362
XNR_0719	841587..842504	918	+	478687314	Transport system integral membrane protein	0.715392	0.432155	1.18879	0.573499
XNR_0720	842507..843289	783	+	478687315	Secreted protein	57.4932	98.5115	46.8738	26.1463
XNR_0721	843957..844559	603	+	478687316	Methyltransferase type 12	3.97213	3.08505	5.30404	10.2352
XNR_0722	844634..845122	489	+	478687317	Glutathione peroxidase	83.6094	260.673	40.0017	35.7366
XNR_0723	845241..846452	1212	-	478687318	Alkaline serine protease	11.6101	4.9026	12.6434	17.8918
XNR_0724	847078..847701	624	+	478687319	Hypothetical protein	2.69619	2.19877	6.04844	6.80847
XNR_0725	847711..848835	1125	-	478687320	MscS Mechanosensitive ion channel	4.19354	8.71731	4.15036	2.22471
XNR_0726	849002..849430	429	-	478687321	MarR-family transcriptional regulator	2.00313	2.72262	3.74474	1.80655
XNR_0727	849544..850608	1065	+	478687322	Hypothetical protein	0.13191	0	0	0.475861
XNR_0728	850745..851605	861	+	478687323	Aminoglycoside phosphotransferase	3.79979	7.51215	6.45771	5.60765
XNR_0729	851651..852364	714	-	478687324	DNA polymerase III subunit epsilon	44.3418	28.3972	186.98	58.5322
XNR_0730	852489..853730	1242	-	478687325	Hypothetical protein	19.8687	48.2076	18.4182	25.6689
XNR_0731	854025..856172	2148	+	478687326	Glycogen debranching enzyme	28.4383	31.3358	30.4105	25.3308
XNR_0732	856265..858754	2490	+	478687327	Malto-oligosyltrehalose synthase	3.63322	4.73526	5.02428	2.51361
XNR_0733	858938..860224	1287	+	478687328	3-hydroxyacyl-CoA dehydrogenase	6.55819	3.42289	6.66952	7.94922
XNR_0734	860428..860979	552	-	478687329	FHA domain-containing protein	66.1406	60.9621	108.152	103.178
XNR_0735	861216..862982	1767	+	478687330	Malto-oligosyltrehalose trehalohydrolase	29.7938	37.3802	75.6239	32.5458
XNR_0736	862979..863458	480	+	478687331	MutT/NUDIX family protein	25.9754	38.9192	47.4124	30.9891
XNR_0737	863572..865941	2370	+	478687332	Hypothetical protein	2.44238	3.71228	4.12403	1.89479
XNR_0738	866202..866951	750	-	478687333	Phosphotransferase	2.28442	5.08082	3.10589	5.24425
XNR_0739	867066..867181	116	-	478686601	5S ribosomal RNA	0	0	0	0
XNR_0740	867277..870397	3121	-	478686601	23S ribosomal RNA	0	0	0	0
XNR_0741	870727..872241	1515	-	478686601	16S ribosomal RNA	0	0	0	0
XNR_0742	872508..872678	171	-	478687334	Hypothetical protein	4428.98	2193.8	12986.8	9316.24
XNR_0743	872984..873391	408	-	478687335	Oxidoreductase	203.274	247.42	259.87	175.117
XNR_0744	873405..874808	1404	-	478687336	UDP-N-acetylmuramate--alanine ligase	8.95113	17.2516	9.56206	8.20084
XNR_0745	874966..875541	576	-	478687337	Hypothetical protein	9.12548	33.902	4.54921	6.58395
XNR_0746	875644..876426	783	-	478687338	5-amino-6-(5-phosphoribosylamino)uracil reductase	4.30954	7.45493	3.66201	4.9466
XNR_0747	876512..877630	1119	+	478687339	ATP/GTP-binding protein	9.37302	11.8116	10.2117	12.092
XNR_0748	877660..878421	762	-	478687340	PEP phosphonomutase	16.1566	38.6714	9.11816	16.129
XNR_0749	878452..879348	897	-	478687341	RNA polymerase sigma factor, ECF subfamily	1.80154	4.89725	1.22468	2.36327
XNR_0750	879452..879829	378	+	478687342	Membrane protein	0.322331	0	2.41031	0
XNR_0751	879992..881356	1365	+	478687343	Secreted protein	37.2984	79.3029	13.1768	6.70997
XNR_0752	881424..882338	915	-	478687344	Short-chain dehydrogenase/reductase SDR	1.83591	3.47177	3.58135	1.72773
XNR_0753	882503..883108	606	+	478687345	TetR family transcriptional regulator	9.15261	7.65542	23.1647	20.3186
XNR_0754	883236..884105	870	+	478687346	Lipoprotein	0.596373	1.38956	1.27415	0
XNR_0755	884136..884849	714	+	478687347	Peptidyl-tRNA hydrolase PTH2 domain-containing protein	13.1136	8.45875	18.2825	28.8652
XNR_0756	884961..886289	1329	+	478687348	AP endonuclease, family 2	10.4053	9.88612	15.1084	18.9505
XNR_0757	886616..888262	1647	+	478687349	Secreted protease	1.96992	4.28397	2.06228	1.42128
XNR_0758	888276..888992	717	-	478687350	Chlorite dismutase	56.3477	75.6856	49.5711	67.7572
XNR_0759	888997..890469	1473	-	478687351	Protoporphyrinogen IX oxidase, aerobic	7.74871	12.9061	6.36369	15.1884
XNR_0760	890631..891635	1005	+	478687352	Lipoprotein	14.9558	38.5359	39.7522	7.67097
XNR_0761	891721..893085	1365	+	478687353	Flavoprotein oxidoreductase	31.131	51.0945	47.5829	62.1555
XNR_0762	893140..894204	1065	-	478687354	Uroporphyrinogen decarboxylase	27.7671	36.5751	33.0442	59.4826
XNR_0763	894331..895008	678	+	478687355	DUF3000 domain containing protein	16.9732	49.3886	5.36289	12.0736
XNR_0764	895241..895903	663	+	478687356	Two component transcriptional regulator, LuxR family	114.283	233.5	162.425	78.358
XNR_0765	896121..897278	1158	+	478687357	Ribonuclease D	30.1877	60.858	45.4145	20.6203
XNR_0766	897462..898682	1221	+	478687358	Beta-ketoadipyl CoA thiolase	63.2361	49.2006	88.9754	143.483
XNR_0767	898679..900811	2133	+	478687359	Fatty acid oxidation complex alpha-subunit	56.021	52.2579	80.0342	126.361
XNR_0768	900936..901337	402	+	478687360	Hypothetical protein	19.0304	16.9864	42.479	36.8872
XNR_0769	901380..901997	618	-	478687361	Hypothetical protein	7.93161	15.6131	11.2486	7.89322
XNR_0770	902047..903609	1563	-	478687362	Hypothetical protein	0.125488	0	0.31279	0.301795
XNR_0771	903720..905204	1485	-	478687363	Cationic amino acid transporter	4.57026	4.101	0.663599	1.92082
XNR_0772	905357..907282	1926	-	478687364	1-deoxy-D-xylulose-5-phosphate synthase 2	94.4818	232.867	73.343	46.4618
XNR_0773	907610..908977	1368	-	478687365	ABC transporter permease	18.8942	48.0433	31.0319	10.2152
XNR_0774	908974..909753	780	-	478687366	ABC transporter ATP-binding protein	29.9294	71.1891	64.7857	29.1232
XNR_0775	910077..911162	1086	-	478687367	Xylose binding protein	158.268	348.315	240.262	257.367
XNR_0776	911284..912483	1200	-	478687368	ROK-family transcriptional regulator	28.7467	11.7836	86.1552	76.5424
XNR_0777	912717..913658	942	-	478687369	Transmembrane protein	6.46057	8.36294	6.90152	6.65892
XNR_0778	913660..914583	924	-	478687370	Transmembrane protein	9.22286	9.42844	6.48402	6.82484
XNR_0779	914669..916096	1428	-	478687371	ABC transporter solute-binding protein	123.606	161.566	119.444	65.3279
XNR_0780	916575..919307	2733	-	478687372	Aconitate hydratase	109.782	57.7284	101.942	159.874
XNR_0781	919607..919765	159	+	478687373	Hypothetical protein	41.4968	157.925	62.0607	0
XNR_0782	919710..920942	1233	-	478687374	integral membrane protein	0.276062	0	0	1.59341
XNR_0783	921134..921625	492	+	478687375	Hypothetical protein	2.9412	2.13207	5.86496	2.8294
XNR_0784	921697..922392	696	+	478687376	Hypothetical protein	33.2865	61.3669	48.2314	39.8881
XNR_0785	922404..922976	573	-	478687377	Integral membrane protein	8.43259	16.6711	11.4649	6.63713
XNR_0786	923125..924654	1530	+	478687378	UDP-N-acetylglucosamine enolpyruvyl transferase	29.1076	44.5152	42.3139	29.3827
XNR_0787	924756..925421	666	-	478687379	Crispr-associated protein	27.957	87.33	26.5904	6.19276
XNR_0788	925418..926242	825	-	478687380	Crispr-associated protein	33.4325	93.8614	41.6667	12.522
XNR_0789	926239..927414	1176	-	478687381	Crispr-associated protein	62.5914	95.6377	69.0485	30.7807
XNR_0790	927440..927943	504	-	478687382	CRISPR-associated protein, Cse2 family	50.0877	99.3022	97.1562	28.5299
XNR_0791	928134..929744	1611	-	478687383	Crispr-associated protein	40.7684	83.6941	54.0826	27.6941
XNR_0792	929808..932540	2733	-	478687384	Crispr-associated helicase	12.8004	14.799	19.8502	22.8855
XNR_0793	932772..932891	120	+	478687385	Hypothetical protein	202978	638177	227761	169030
XNR_0794	933027..935291	2265	-	478687386	Ricin B lectin	5.7405	7.05215	7.63589	3.38506
XNR_0795	935497..936147	651	-	478687387	Hypothetical protein	0.253421	0.688891	0.947512	0
XNR_0796	936147..936800	654	-	478687388	Hypothetical protein	1.88806	1.36865	2.82369	3.63258
XNR_0797	936797..937630	834	-	478687389	ABC transporter	0.360183	0.489554	0.673341	0.649672
XNR_0798	937627..938709	1083	-	478687390	Transport system permease	0.258433	0	0	0
XNR_0799	938690..939826	1137	-	478687391	ABC transporter substrate-binding protein	0.182636	0	0	0.439234
XNR_0800	939876..940334	459	-	478687392	Hypothetical protein	11.9456	16.8376	19.8504	20.7487
XNR_0801	940474..941607	1134	-	478687393	ANTAR domain-containing protein	2.6262	3.65249	2.7402	5.28776
XNR_0802	941718..942437	720	-	478687394	ANTAR domain-containing protein	34.6016	28.6658	45.9986	49.9295
XNR_0803	942703..943959	1257	+	478687395	Arginine deiminase 2	1.83453	1.17339	4.03476	3.50364
XNR_0804	943996..944445	450	-	478687396	Monovalent cation/proton antiporter	2.75075	12.4626	1.71412	0
XNR_0805	944442..944771	330	-	478687397	Membrane protein	2.19061	7.14585	0	0
XNR_0806	944768..945373	606	-	478687398	Cation antiporter	2.53457	6.88988	1.05294	0
XNR_0807	945370..947028	1659	-	478687399	NADH dehydrogenase	2.07092	4.886	1.16875	0.845747
XNR_0808	947025..948131	1107	-	478687400	NADH-ubiquinone oxidoreductase chain 4L	0.817644	2.05168	0.470319	0
XNR_0809	948128..951070	2943	-	478687401	NADH dehydrogenase	1.91111	4.17867	0.310671	0.599501
XNR_0810	951206..952453	1248	-	478687402	Cytochrome P450 monooxygenase	14.9113	39.6468	9.35977	3.14114
XNR_0811	952450..953706	1257	-	478687403	cytochrome P450	5.1259	13.7874	4.84172	1.16788
XNR_0812	953703..954317	615	-	478687404	RarD	17.0803	53.1703	11.3302	2.98144
XNR_0813	954295..954657	363	-	478687405	Hypothetical protein	15.8285	47.8085	2.63026	7.61342
XNR_0814	954654..955064	411	-	478687406	Roadblock/LC7 family protein	35.6155	128.595	34.5611	9.80773
XNR_0815	955067..956584	1518	-	478687407	Signal transduction histidine kinase	6.27258	15.5224	6.79312	1.87267
XNR_0816	957402..957851	450	+	478687408	Regulatory protein	27.0491	32.4027	29.1401	87.6551
XNR_0817	957799..959256	1458	-	478687409	Amino acid permease	0.27195	0.739258	0.338929	0.327016
XNR_0818	959425..960453	1029	-	478687410	Ornithine carbamoyltransferase	12.3884	24.3218	25.2181	10.9244
XNR_0819	960549..961787	1239	-	478687411	Arginine deiminase 1	19.5419	37.3048	24.2181	11.0894
XNR_0820	962129..962476	348	-	478687412	Ornithine cyclodeaminase/mu-crystallin	1.93348	6.30708	0	2.78998
XNR_0821	963276..963608	333	+	478687413	Glyoxalase/bleomycin resistance protein/dioxygenase	52.7308	74.5841	83.3497	68.0476
XNR_0822	963873..966452	2580	-	478687414	Serine/threonine protein phosphatase	1.96336	4.03538	1.43234	0.518249
XNR_0823	966449..967987	1539	-	478687415	Methyltransferase type 12	6.98311	7.63934	4.45764	2.15047
XNR_0824	968053..968562	510	-	478687416	NUDIX hydrolase	74.0393	84.3208	19.3294	21.3142
XNR_0825	968696..969619	924	+	478687417	Monooxygenase	39.4139	78.856	28.8834	60.2861
XNR_0826	969706..970185	480	-	478687418	Hypothetical protein	52.3599	77.8384	79.5305	118.054
XNR_0827	970458..970853	396	-	478687419	MazG nucleotide pyrophosphohydrolase domain-containing protein	2.63477	6.36646	0	0
XNR_0828	970865..972184	1320	-	478687420	BldA-regulated nucleotide binding protein	1.98578	1.38412	2.66524	0.734731
XNR_0829	972307..972702	396	-	478687421	Hypothetical protein	78.1649	106.638	105.078	122.507
XNR_0830	972879..973202	324	+	478687422	Hypothetical protein	71.4667	82.1922	78.7914	85.9377
XNR_0831	973255..975636	2382	-	478687423	phosphoketolase	1.51482	0.567978	1.95302	1.50749
XNR_0832	975707..976477	771	-	478687424	regulatory protein	4.80039	2.71858	5.98269	3.60775
XNR_0833	976617..977090	474	-	478687425	Membrane protein	3.34456	1.13647	3.12623	12.0654
XNR_0834	977318..977947	630	-	478687426	Hypothetical protein	0.797529	0.722658	1.98791	0.959017
XNR_0835	977944..979512	1569	-	478687427	Iron-sulfur cluster binding protein	3.16508	4.30191	3.42559	2.40376
XNR_0836	979509..980276	768	-	478687428	fumarate reductase-related protein	2.71452	4.37277	3.00719	5.0776
XNR_0837	980488..982161	1674	+	478687429	L-lactate permease	1.43101	2.31298	0.867629	2.51139
XNR_0838	982321..983064	744	-	478687430	Transcriptional regulator	18.4775	11.9864	14.9162	38.6307
XNR_0839	983186..985522	2337	-	478687431	Pyruvate dehydrogenase E1 component	17.3609	7.39432	31.5079	40.7904
XNR_0840	985704..986219	516	+	478687432	AsnC family transcriptional regulator	12.3157	30.5246	17.6062	5.22687
XNR_0841	986216..987046	831	+	478687433	Secreted protein	5.79039	14.7566	12.1779	3.26384
XNR_0842	987235..987978	744	+	478687434	chitinase A	4.5144	11.4156	3.14024	4.54479
XNR_0843	987988..988440	453	-	478687435	Hypothetical protein	21.7435	61.5694	5.08101	0
XNR_0844	988658..989179	522	+	478687436	Hypothetical protein	7.28661	29.953	1.32896	0
XNR_0845	989364..990077	714	+	478687437	LuxR family two-component system response regulator	17.4478	44.7105	9.97226	16.0362
XNR_0846	990114..991991	1878	-	478687438	two-component system sensor histidine kinase	2.85345	4.24772	1.5241	3.9214
XNR_0847	992412..994106	1695	+	478687439	Cytochrome c oxidase subunit I	1.75408	2.90239	0	0.27512
XNR_0848	994163..994729	567	+	478687440	Hypothetical protein	1.09086	4.23622	0	0
XNR_0849	994755..994919	165	+	478687441	50S ribosomal protein L33 3	1142.68	99.24	1091.97	3555.86
XNR_0850	995058..995717	660	+	478687442	TetR-family transcriptional regulator	25.0931	18.2349	58.5214	66.3231
XNR_0851	995925..997595	1671	+	478687443	Membrane transporter	11.3164	12.2206	28.1106	13.1418
XNR_0852	997854..998741	888	-	478687444	Enterobactin-iron transport system ATP-binding protein	11.6976	45.1042	4.96296	5.38707
XNR_0853	998738..999820	1083	-	478687445	Iron ABC transporter	5.29788	18.6166	4.83125	1.86457
XNR_0854	999817..1000857	1041	-	478687446	ABC-type Fe3+-siderophore transport system	7.8017	31.7195	4.56568	3.42626
XNR_0855	1000874..1001917	1044	-	478687447	ABC-type Fe3+-hydroxamate transport system	310.889	1456.11	67.2303	83.4006
XNR_0856	1002328..1002756	429	+	478687448	Transcriptional regulator	37.8091	36.7554	56.1711	74.0687
XNR_0857	1002779..1003327	549	-	478687449	Sodium/calcium exchanger membrane region	1.14738	1.78228	0	2.3652
XNR_0858	1003488..1004087	600	-	478687450	putative transcriptional regulator	3.71618	8.54777	2.13759	1.03123
XNR_0859	1004138..1006009	1872	-	478687451	Oligopeptide/dipeptide ABC transporter, ATPase subunit	0.545466	0	0.509858	0.491936
XNR_0860	1006009..1006839	831	-	478687452	ABC-type dipeptide/oligopeptide/nickel transportsystems, permease component	0	0	0	0
XNR_0861	1006836..1007864	1029	-	478687453	peptide ABC transporter permease protein	0.275299	0	0	0
XNR_0862	1007861..1009948	2088	-	478687454	Dipeptidylaminopeptidase/acylaminoacyl- peptidase-like protein	0.0603761	0	0	0
XNR_0863	1010040..1011662	1623	-	478687455	ABC transporter, periplasmic solute-binding protein	1.92305	3.04941	3.29545	1.44528
XNR_0864	1011920..1013371	1452	-	478687456	Amidase	2.00387	3.96163	3.065	0.65717
XNR_0865	1013505..1014131	627	+	478687457	TetR-family transcriptional regulator	21.2836	10.1886	38.0367	51.1863
XNR_0866	1014190..1014960	771	-	478687458	methyltransferase	1.90015	1.63115	0.747837	0.72155
XNR_0867	1015051..1016322	1272	-	478687459	Oxidoreductase	0.266004	0.578475	0	0
XNR_0868	1016351..1017337	987	-	478687460	Homoserine O-acetyltransferase	0.217515	0.39419	0	0.523118
XNR_0869	1017529..1018866	1338	-	478687461	O-acetylhomoserine/O-acetylserine sulfhydrylase	0.450999	0.544879	0.749437	1.44619
XNR_0870	1019154..1020455	1302	+	478687462	Hypothetical protein	3.57078	1.96947	5.0307	7.46749
XNR_0871	1020515..1022545	2031	+	478687463	Peptidase S15	3.08174	2.03085	5.35377	4.7164
XNR_0872	1022555..1023973	1419	-	478687464	Major facilitator superfamily MFS 1	2.19852	1.01725	4.89702	4.0499
XNR_0873	1024030..1024761	732	+	478687465	Transcriptional regulator	2.57667	4.08585	4.81693	3.87301
XNR_0874	1024811..1026931	2121	+	478687466	Monooxygenase	2.96691	6.2908	3.10601	4.49525
XNR_0875	1027236..1028930	1695	+	478687467	Alkaline phosphatase	0.381321	0.414628	0.855429	0.82536
XNR_0876	1029008..1029796	789	-	478687468	ATP-dependent Lon protease	287.147	593.992	395.082	174.86
XNR_0877	1029944..1030393	450	-	478687469	Aromatic compounds degradation protein paaI	8.71072	12.4626	6.85649	8.26935
XNR_0878	1030502..1031446	945	-	478687470	integral membrane protein	1.22562	1.66584	0.572806	1.10534
XNR_0879	1031537..1032757	1221	-	478687471	HTH DNA-binding domain-containing protein	0.335173	0.607415	0	0.403041
XNR_0880	1032827..1033567	741	+	478687472	MerR family transcriptional regulator	0.95013	0	3.15771	2.28503
XNR_0881	1033820..1034548	729	-	478687473	ArsR-family transcriptional regulator	16.3037	21.7195	26.6438	14.8011
XNR_0882	1034632..1035150	519	-	478687474	Hypothetical protein	117.508	179.466	135.494	159.207
XNR_0883	1035377..1036318	942	+	478687475	Dehydrogenase	1.69205	1.67259	2.30051	2.21964
XNR_0884	1036419..1037396	978	-	478687476	PRC-barrel domain-containing protein	13.1288	31.9007	13.163	15.3463
XNR_0885	1037655..1039973	2319	-	478687477	5-methyltetrahydropteroyltriglutamate- homocystei ne methyltransferase	13.3398	54.5397	6.43559	5.04512
XNR_0886	1040481..1041848	1368	-	478687478	Hypothetical protein	1.07409	0.265433	1.46032	0.352248
XNR_0887	1041855..1042835	981	+	478687479	Regulatory protein	1.46126	2.38335	0.546349	1.05429
XNR_0888	1042952..1044148	1197	-	478687480	Monooxygenase	1.02976	0	0.855592	0.412759
XNR_0889	1044805..1047006	2202	+	478687481	Secreted protein	9.36588	18.1082	9.15362	4.51863
XNR_0890	1047083..1049347	2265	-	478687482	Metal transporter ATPase	23.2932	1.35041	84.2012	49.9794
XNR_0891	1049528..1049716	189	+	478687483	Hypothetical protein	408.548	12.4784	1407.37	1341.34
XNR_0892	1049785..1051701	1917	-	478687484	Secreted protein	0.763538	0.902423	0.496483	0.479032
XNR_0893	1051990..1053150	1161	-	478687485	WD40 domain-containing protein beta Propeller	0.474846	0.322701	0.443848	0.428246
XNR_0894	1053506..1055245	1740	+	478687486	Exopolysaccharide phosphotransferase	1.1105	1.00625	1.38401	1.86951
XNR_0895	1055221..1055814	594	-	478687487	TetR-family transcriptional regulatory protein	6.82041	6.31161	5.42569	7.32896
XNR_0896	1055966..1057225	1260	+	478687488	Integral membrane protein	6.02604	0.877551	12.07	22.9032
XNR_0897	1057301..1060429	3129	-	478687489	Secreted glycosyl hydrolase	1.69242	0.740329	1.30919	0.701763
XNR_0898	1060578..1061450	873	-	478687490	Sugar phosphate isomerase/epimerase	0.593708	0	0	1.22387
XNR_0899	1061447..1062658	1212	-	478687491	ABC-type sugar transport system	2.36711	4.28978	1.26434	1.21989
XNR_0900	1062655..1063689	1035	-	478687492	Ribose/xylose/arabinose/galactoside ABC-type transport system	0.819951	0	0	0.985979
XNR_0901	1063686..1064705	1020	-	478687493	Ribose transport system permease rbsC	0.765397	0.756591	0	0.502025
XNR_0902	1064702..1066198	1497	-	478687494	ABC-type sugar transport system	1.05505	1.67301	0.657451	0.951512
XNR_0903	1066366..1067562	1197	+	478687495	ROK domain-containing protein	4.57673	5.59854	5.13355	5.77862
XNR_0904	1067769..1068770	1002	+	478687496	Asparaginase/glutaminase	1.42293	1.54721	2.12806	1.53994
XNR_0905	1068850..1069731	882	+	478687497	Polysaccharide deacetylase	1.42279	2.27509	0.625841	3.01921
XNR_0906	1069747..1070520	774	-	478687498	Short-chain dehydrogenase/reductase SDR	1.49226	1.6226	2.23175	2.1533
XNR_0907	1070517..1070939	423	-	478687499	Cupin domain-containing protein	2.05736	2.79632	1.92305	1.85546
XNR_0908	1070980..1071759	780	-	478687500	Oxidoreductase	0.393808	0.535257	0	1.42065
XNR_0909	1071756..1072268	513	-	478687501	Hypothetical protein	0.182858	0	0	0
XNR_0910	1072265..1072930	666	-	478687502	Dehydrogenase	0.367855	0	0.91691	0.88468
XNR_0911	1072983..1073999	1017	-	478687503	Dehydrogenase	1.04756	0.759375	1.56669	1.51162
XNR_0912	1074143..1075033	891	+	478687504	Helix-turn-helix domain-containing protein	4.13005	4.93987	5.55904	7.74747
XNR_0913	1075064..1075855	792	-	478687505	short chain dehydrogenase/reductase family oxidoreductase	2.02547	2.62189	4.32743	0
XNR_0914	1075986..1076741	756	-	478687506	ATP nucleotide 3'-pyrophosphokinase	5.85469	5.58426	17.6656	7.41071
XNR_0915	1076846..1078360	1515	-	478687507	Hypothetical protein	20.1615	5.89313	81.7036	47.5493
XNR_0916	1078477..1078941	465	+	478687508	Activator of Hsp90 ATPase 1 family protein	26.5898	12.9282	105.074	37.4327
XNR_0917	1079098..1080228	1131	+	478687509	Dehydrogenase	11.8867	5.32987	36.1958	19.451
XNR_0918	1080255..1080641	387	+	478687510	Hypothetical protein	12.8878	1.66827	50.4805	17.7113
XNR_0919	1082063..1083166	1104	-	478687511	Isocitrate dehydrogenase	46.95	196.244	2.8313	2.27648
XNR_0920	1083202..1083735	534	-	478687512	calcium binding protein	64.754	255.189	0	1.23596
XNR_0921	1083949..1085166	1218	+	478687513	Permeases of the major facilitator superfamily	1.96095	5.17827	1.25687	0.404231
XNR_0922	1085231..1086064	834	+	478687514	Aldo/keto reductase	4.95251	18.603	1.34668	0
XNR_0923	1086085..1087311	1227	-	478687515	secreted protein	4.44283	3.32124	4.56809	0.801366
XNR_0924	1087347..1088078	732	-	478687516	Integral membrane protein	3.54292	3.50216	2.40846	2.32381
XNR_0925	1088123..1088668	546	-	478687517	Hypothetical protein	4.13346	2.6967	7.41817	1.1929
XNR_0926	1088695..1089342	648	-	478687518	Hypothetical protein	5.35761	2.77408	5.72328	11.0442
XNR_0927	1089342..1089887	546	-	478687519	Secreted protein	3.63745	4.4945	4.94545	2.38581
XNR_0928	1089884..1091158	1275	-	478687520	Secreted protein	3.39533	0.576859	3.5704	2.2966
XNR_0929	1091155..1092438	1284	-	478687521	putative MCE-family lipoprotein LprLl (MCE-family lipoprotein MCE2E)	6.10287	4.5765	7.47483	3.03667
XNR_0930	1092435..1093460	1026	-	478687522	Secreted protein	4.90434	3.75543	7.23139	1.49511
XNR_0931	1093457..1094503	1047	-	478687523	MCE-family protein Mce1C	5.79291	1.83107	3.52588	1.45798
XNR_0932	1094500..1095555	1056	-	478687524	MCE-family protein Mce1B	4.79879	3.98593	2.99035	3.84698
XNR_0933	1095552..1096805	1254	-	478687525	MCE-family protein Mce1A	4.0583	1.17674	3.23701	2.34242
XNR_0934	1096807..1097613	807	-	478687526	ABC-transporter integral membrane protein	4.42089	2.04554	6.33032	2.71458
XNR_0935	1097621..1098385	765	-	478687527	ABC-transporter integral membrane protein	5.15473	4.94556	5.2906	3.64617
XNR_0936	1098382..1099392	1011	-	478687528	ABC-transporter ATP-binding protein	10.694	5.73753	12.6264	8.12171
XNR_0937	1100149..1100784	636	+	478687529	Secreted protein	143.67	178.169	133.311	58.6379
XNR_0938	1100872..1101504	633	+	478687530	Secreted protein	12.8037	5.74106	10.8575	9.52349
XNR_0939	1101548..1103089	1542	+	478687531	Secreted protein	5.73542	7.62225	13.0253	3.67827
XNR_0940	1103137..1104084	948	+	478687532	Secreted protein	14.4957	13.2731	21.6791	1.65135
XNR_0941	1104309..1105520	1212	+	478687533	Regulatory protein	57.0925	55.1543	122.641	80.1063
XNR_0942	1105688..1105840	153	+	478687534	Hypothetical protein	137.525	180.475	283.69	136.859
XNR_0943	1106644..1107213	570	+	478687535	Cell wall assembly/cell proliferation coordinating protein, KNR4-like protein	31.841	36.1348	32.3631	47.9534
XNR_0944	1107365..1108333	969	-	478687536	Transcriptional regulator	2.96823	0.806871	2.21957	5.35387
XNR_0945	1108373..1109296	924	+	478687537	Secreted beta-lactamase	72.1275	50.9993	101.386	196.214
XNR_0946	1109443..1110396	954	+	478687538	Secreted protein	10.0661	13.5788	10.7531	10.9212
XNR_0947	1110708..1111049	342	-	478687539	Hypothetical protein	0.805105	0	0	0
XNR_0948	1111311..1111928	618	-	478687540	Regulatory protein TetR	19.282	23.0479	21.4746	35.5195
XNR_0949	1111995..1112900	906	+	478687541	Short-chain dehydrogenase/reductase SDR	0.161684	0	0	0.583269
XNR_0950	1112915..1113859	945	+	478687542	Short-chain dehydrogenase/reductase SDR	3.29385	4.99752	2.29122	3.8687
XNR_0951	1114055..1117795	3741	-	478687543	Hypothetical protein	4.55333	11.7215	5.05317	1.85735
XNR_0952	1118026..1118610	585	-	478687544	Tellurium resistance protein TerD	1781.81	2882.67	1564.85	1717.73
XNR_0953	1118732..1119601	870	-	478687545	oxidoreductase	8.51961	18.5275	10.1932	7.99087
XNR_0954	1119723..1121648	1926	-	478687546	Glycosyl hydrolase	2.21261	1.79543	4.44503	1.90613
XNR_0955	1121959..1122744	786	-	478687547	Hypothetical protein	98.9029	112.309	187.99	81.5515
XNR_0956	1122912..1124363	1452	-	478687548	Hypothetical protein	69.179	14.8561	287.77	101.861
XNR_0957	1124533..1125033	501	+	478687549	Cytidine/deoxycytidylate deaminase	12.9327	34.1217	9.95518	19.2105
XNR_0958	1125502..1126464	963	+	478687550	Aminopeptidase	120.487	373.272	39.7078	12.4109
XNR_0959	1126653..1128101	1449	+	478687551	NADPH-dependent glyceraldehyde-3-phosphate dehydrogenase	371.47	194.835	520.255	1129.1
XNR_0960	1129455..1130885	1431	-	478687552	Xanthine permease	1.38961	0.251831	0.346373	1.33679
XNR_0961	1130903..1132306	1404	-	478687553	N-ethylammeline chlorohydrolase	0.142081	0.257486	0	0.341702
XNR_0962	1132401..1133414	1014	-	478687554	Oxidoreductase	0.140191	0	0	0.505733
XNR_0963	1133851..1135101	1251	+	478687555	Urea ABC transporter, urea binding protein	0.976776	0.590051	0.811566	3.13216
XNR_0964	1135154..1136050	897	+	478687556	Urea ABC transporter, permease protein UrtB	0.0818884	0	0	0
XNR_0965	1136047..1137201	1155	+	478687557	Urea ABC transporter, permease protein UrtC	0.0597292	0	0	0
XNR_0966	1137198..1137992	795	+	478687558	Urea ABC transporter, ATPase protein UrtD	0.383854	0.521727	0.717592	0.692368
XNR_0967	1137989..1138687	699	+	478687559	Urea ABC transporter, ATPase protein UrtE	0.228967	0	1.71216	0
XNR_0968	1139018..1139779	762	+	478687560	DeoR-family transcriptional regulator	5.08071	6.62938	6.83862	7.33137
XNR_0969	1139902..1141269	1368	+	478687561	Substrate binding protein	1.26938	1.06173	3.28573	0.704496
XNR_0970	1141266..1142234	969	+	478687562	Integral membrane sugar transporter	1.55832	1.61374	0.554892	1.07077
XNR_0971	1142231..1143097	867	+	478687563	Sugar ABC transporter permease	1.45486	1.39583	1.91985	1.23491
XNR_0972	1143094..1144089	996	+	478687564	Zinc-binding dehydrogenase	2.65229	2.72807	4.28827	2.06877
XNR_0973	1144346..1145515	1170	+	478687565	Integral membrane protein	1.17608	0.639403	2.63834	1.69707
XNR_0974	1145512..1146243	732	+	478687566	Methyltransferase FkbM	0.107361	0.583693	0	0
XNR_0975	1146289..1147443	1155	+	478687567	Glycosyl transferase	1.25431	2.27312	2.67985	1.72377
XNR_0976	1147504..1148169	666	-	478687568	Two-component system response regulator	21.9487	19.3326	35.7595	49.5421
XNR_0977	1148157..1149434	1278	-	478687569	Two-component system sensorhistidine kinase	8.78209	15.8194	12.6594	12.5961
XNR_0978	1149584..1150330	747	+	478687570	ABC transporter ATP-binding protein	11.5894	15.3263	14.8341	14.3127
XNR_0979	1150330..1152324	1995	+	478687571	ABC-type antimicrobial peptide transport system,permease component	5.9379	10.0128	8.31058	6.87296
XNR_0980	1152610..1153281	672	+	478687572	Two-component system response regulator	100.717	78.9767	171.086	196.514
XNR_0981	1153300..1154673	1374	+	478687573	Two-component system sensorhistidine kinase	14.6688	16.6367	31.9627	26.2834
XNR_0982	1154805..1156145	1341	+	478687574	Alpha/beta hydrolase MppKBeta-lactamase	4.99791	1.90206	9.34329	7.57249
XNR_0983	1156316..1166554	10239	+	478687575	Peptide synthase	0.48225	0.431836	0.848507	0.777747
XNR_0984	1166608..1166814	207	+	478687576	MbtH-like protein	5.08409	0	12.6725	0
XNR_0985	1166967..1179422	12456	+	478687577	Peptide synthase	0.859716	0.0505301	0.4865	0.435871
XNR_0986	1179447..1180427	981	+	478687578	oxygenase (secreted protein)	1.16901	1.98612	2.73175	0.527145
XNR_0987	1180427..1181881	1455	+	478687579	Permeases of the major facilitator superfamily	0.545201	0.494018	0.339741	0.655597
XNR_0988	1181944..1183122	1179	+	478687580	cytochrome P450 hydroxylase	7.10804	8.2357	11.3275	11.7701
XNR_0989	1183176..1183988	813	+	478687581	regulatory protein	36.8828	18.2292	48.7527	68.5425
XNR_0990	1184007..1184744	738	+	478687582	putative thioesterase involved in non-ribosomalpeptide biosynthesis	20.4889	12.1205	37.3106	35.9991
XNR_0991	1184831..1186162	1332	+	478687583	Succinoglycan biosynthesis protein	3.57677	1.09554	3.39036	3.63466
XNR_0992	1186316..1187653	1338	-	478687584	RNA methyltransferase, TrmA family	15.4843	9.26295	39.7201	34.7085
XNR_0993	1187754..1189817	2064	-	478687585	Amino acid permease	0.703273	0.997435	0.228648	0.661833
XNR_0994	1190309..1190965	657	+	478687586	Trk system potassium uptake protein TrkA	25.6335	64.5825	15.8955	31.5757
XNR_0995	1190962..1191675	714	+	478687587	Trk system potassium uptake protein TrkA	37.0071	85.7959	19.1135	51.3159
XNR_0996	1191748..1192518	771	-	478687588	DUF3159 domain containing protein	109.009	146.26	109.932	150.804
XNR_0997	1192522..1192929	408	-	478687589	Nucleic acid binding protein	231.407	236.923	245.433	622.858
XNR_0998	1192978..1193706	729	-	478687590	turgor pressure regulator	24.9415	39.3299	35.5251	42.0664
XNR_0999	1193703..1196261	2559	-	478687591	Turgor pressure sensor	9.49357	9.32466	14.8123	22.3089
XNR_1000	1196284..1197027	744	-	478687592	ABC transporter ATP-binding protein	13.4382	19.9773	25.122	24.9964
XNR_1001	1197096..1197887	792	-	478687593	Oxidoreductase	9.2593	15.7313	15.8672	6.26298
XNR_1002	1197904..1198548	645	-	478687594	TetR-family transcriptional regulator	20.0343	38.4017	19.2067	32.4302
XNR_1003	1198734..1199498	765	-	478687595	DUF3710 domain containing protein	116.133	176.392	193.485	184.496
XNR_1004	1199500..1200015	516	-	478687596	Deoxyuridine 5'-triphosphate nucleotidohydrolase	163.364	235.335	180.125	327.986
XNR_1005	1200012..1200575	564	-	478687597	Thioesterase superfamily protein	10.9989	22.2107	15.2745	11.3366
XNR_1006	1200654..1201112	459	+	478687598	Secreted protein	21.0155	38.486	24.8129	15.9605
XNR_1007	1201458..1202393	936	-	478687599	Hypothetical protein	48.1523	124.783	49.2851	32.4477
XNR_1008	1202406..1202702	297	-	478687600	Hypothetical protein	1024.09	1884.92	881.297	937.002
XNR_1009	1203097..1204368	1272	-	478687601	Two-component system sensor histidine kinase CutS	15.4814	46.8565	7.55863	9.9798
XNR_1010	1204374..1205087	714	-	478687602	Two-component response regulator CutR	49.3428	167.967	24.9307	25.6579
XNR_1011	1205351..1205527	177	+	478687603	Hypothetical protein	4531.79	1637.34	12032.3	10574.6
XNR_1012	1205625..1206434	810	-	478687604	Inositol-1-monophosphatase	23.8674	39.6914	27.996	35.7908
XNR_1013	1206468..1207583	1116	-	478687605	Ferrochelatase, protoheme ferro-lyase	21.5477	29.118	13.9707	35.9457
XNR_1014	1207703..1208977	1275	+	478687606	Transmembrane efflux protein	46.2083	118.833	40.4645	48.6113
XNR_1015	1209075..1210253	1179	+	478687607	FAD-dependent oxidoreductase	22.1981	54.4824	18.2983	19.3366
XNR_1016	1210273..1211457	1185	-	478687608	Hypothetical protein	3.12699	1.88895	3.46413	7.93811
XNR_1017	1211935..1212969	1035	+	478687609	DNA-binding protein	299.555	358.857	525.767	650.253
XNR_1018	1213041..1213868	828	-	478687610	Thiosulfate sulfurtransferase, rhodanese	26.9088	94.8946	21.0735	11.8061
XNR_1019	1214114..1214914	801	+	478687611	Hydroxylase	46.6464	70.2446	83.8283	95.9613
XNR_1020	1214958..1216139	1182	-	478687612	Alkaline phosphodiesterase I / Nucleotide pyrophosphatase	8.01564	12.9473	12.5959	10.4768
XNR_1021	1216139..1216738	600	-	478687613	Hypothetical protein	52.5982	87.0319	64.1278	74.2483
XNR_1022	1216811..1219690	2880	-	478687614	acyl-CoA synthetase	7.14389	6.35764	9.38036	12.4254
XNR_1023	1219757..1220119	363	+	478687615	Phosphocarrier protein hpr	23.5669	28.6851	15.7816	68.5208
XNR_1024	1221847..1222533	687	-	478687616	GntR-family transcriptional regulator	13.2564	42.7327	13.1587	9.31049
XNR_1025	1222756..1223529	774	-	478687617	Peptidase	13.6293	47.5963	2.23175	3.58884
XNR_1026	1223941..1225332	1392	-	478687618	Protease	105.435	213.267	147.739	127.359
XNR_1027	1225325..1226689	1365	-	478687619	Zinc protease	142.243	207.039	204.972	134.552
XNR_1028	1226887..1229334	2448	+	478687620	Topoisomerase IV subunit A	36.2256	54.8534	68.8116	40.6039
XNR_1029	1229416..1230534	1119	-	478687621	Cobalamin synthesis protein	21.291	13.8364	20.8875	57.7728
XNR_1030	1230646..1232241	1596	-	478687622	Alpha-glucosidase	0.449233	0.222032	0.610775	0.294653
XNR_1031	1232279..1233154	876	-	478687623	Integral membrane protein	0.759943	0	0	0
XNR_1032	1233165..1234127	963	-	478687624	Binding protein dependent transporter	1.72018	0.813229	0.559265	1.07921
XNR_1033	1234130..1235539	1410	-	478687625	Sugar-binding lipoprotein	1.88501	2.30587	1.76196	1.70003
XNR_1034	1235735..1236760	1026	-	478687626	LacI family transcription regulator	7.39104	10.5152	13.4297	11.9609
XNR_1035	1236868..1237776	909	+	478687627	Hypothetical protein	9.65992	17.5061	16.8547	16.8431
XNR_1036	1237796..1239388	1593	-	478687628	Sodium:solute symporter	47.7214	74.0962	9.48742	1.47644
XNR_1037	1239385..1239873	489	-	478687629	integral membrane protein	207.835	441.635	31.1124	11.4357
XNR_1038	1240109..1242172	2064	-	478687630	ATP/GTP binding protein	0.642119	0.997435	0.228648	0.441222
XNR_1039	1242239..1242877	639	-	478687631	TetR-family transcriptional regulator	4.68672	9.20126	1.94701	5.63572
XNR_1040	1243053..1245176	2124	-	478687632	Topoisomerase IV subunit B	22.454	23.3524	19.9361	47.2334
XNR_1041	1245609..1245836	228	+	478687633	Hypothetical protein	11059.1	11801.2	16222.3	17388.2
XNR_1042	1246084..1246899	816	-	478687634	Serine protease	26.1368	54.9246	12.4752	7.35575
XNR_1043	1247138..1248670	1533	-	478687635	RNA polymerase, sigma 70 subunit, RpoD	163.773	355.319	220.048	191.02
XNR_1044	1249413..1250354	942	-	478687636	Sporulation transcription factor	106.215	298.139	25.8807	11.6531
XNR_1045	1250763..1251539	777	-	478687637	DNA hydrolase with mutT domain-containing protein	33.4503	34.435	70.3037	28.561
XNR_1046	1251694..1252269	576	-	478687638	Dihydrofolate reductase	1.8251	3.30751	1.1373	3.29198
XNR_1047	1252523..1252669	147	+	478687639	Hypothetical protein	10.9008	0	0	78.6481
XNR_1048	1253340..1254869	1530	-	478687640	Hypothetical protein	0.385816	0.466127	0.32056	0.309292
XNR_1049	1255032..1257194	2163	+	478687641	ATP-dependent DNA helicase RecQ	21.6592	7.41888	65.3494	59.4912
XNR_1050	1257412..1258020	609	+	478687642	Hypothetical protein	142.009	103.347	529.91	227.909
XNR_1051	1258132..1258749	618	-	478687643	Hypothetical protein	152.615	350.924	67.4915	72.0256
XNR_1052	1258816..1259517	702	-	478687644	Ribonuclease HII	121.08	219.633	125.09	114.945
XNR_1053	1259933..1261750	1818	-	478687645	Hypothetical protein	1.05692	2.10692	2.37101	1.01674
XNR_1054	1261989..1262897	909	-	478687646	Hydrolase	12.1554	14.0049	22.2723	18.5855
XNR_1055	1262911..1263570	660	-	478687647	hypothetical protein	7.32916	15.5334	4.64455	9.85885
XNR_1056	1263640..1264245	606	-	478687648	Hypothetical protein	15.2074	33.6839	11.5823	4.06371
XNR_1057	1264467..1265000	534	+	478687649	Hypothetical protein	286.254	235.631	468.843	451.127
XNR_1058	1265156..1265854	699	-	478687650	Hypothetical protein	13.5091	40.457	11.1291	6.60792
XNR_1059	1266066..1268936	2871	-	478687651	Ribonucleotide reductase of class II (coenzyme B12-dependent)	45.5892	125.378	25.3645	25.3964
XNR_1060	1269074..1269586	513	-	478687652	Transcriptional repressor NrdR	48.0917	132.222	27.3474	50.1336
XNR_1061	1270208..1270993	786	+	478687653	LexA repressor	595.269	937.148	748.316	487.2
XNR_1062	1271089..1273077	1989	-	478687654	DinG family ATP-dependent helicase YoaA	20.1993	23.0375	46.6955	36.7788
XNR_1063	1273164..1275026	1863	-	478687655	Siderophore synthetase component, ligase	3.97605	6.14958	1.02524	0.247301
XNR_1064	1275489..1276274	786	-	478687656	Siderophore synthetase small component, acetyltransferase	5.74904	14.8333	1.45729	1.40606
XNR_1065	1276301..1278196	1896	-	478687657	Siderophore synthetase superfamily, group A @ Siderophore synthetase large component, acetyltransferase	3.99944	8.58791	2.7645	0.969937
XNR_1066	1278267..1279625	1359	-	478687658	Siderophore biosynthesis diaminobutyrate--2-oxoglutarate aminotransferase	16.1874	25.1447	9.56591	4.25984
XNR_1067	1279887..1281104	1218	+	478687659	Secreted protein	58.8285	93.818	61.1678	115.206
XNR_1068	1281263..1282468	1206	+	478687660	Secreted protein	5.83974	3.39067	8.05529	15.1352
XNR_1069	1282545..1284074	1530	-	478687661	GTP-binding protein HflX	325.757	542.572	706.193	548.993
XNR_1070	1284277..1285719	1443	-	478687662	protease	2.11014	1.99517	2.05815	0.330967
XNR_1071	1285817..1287988	2172	-	478687663	PpGpp synthetase/hydrolase	40.057	39.1248	29.3918	18.9753
XNR_1072	1288334..1289224	891	-	478687664	Diaminopimelate epimerase	42.3743	40.4171	56.8257	121.576
XNR_1073	1289267..1289713	447	-	478687665	Hypothetical protein	24.8274	46.6752	34.7015	21.7631
XNR_1074	1289821..1290759	939	-	478687666	tRNA delta(2)-isopentenylpyrophosphate transferase	14.1321	13.4351	16.7465	35.6587
XNR_1075	1290868..1291200	333	+	478687667	Hypothetical protein	834.689	449.835	2519.73	1246.51
XNR_1076	1291252..1291737	486	-	478687668	Universal stress protein UspA-related nucleotide-binding protein	28.0303	56.6031	28.4462	36.1136
XNR_1077	1291800..1292513	714	-	478687669	Hypothetical protein	5.44549	8.45875	9.97226	10.4235
XNR_1078	1292597..1294138	1542	-	478687670	tRNA-i(6)A37 methylthiotransferase	30.2491	39.7281	40.0289	45.6719
XNR_1079	1294228..1295220	993	+	478687671	Secreted protein	37.4168	34.4257	65.1059	89.8133
XNR_1080	1295227..1296657	1431	-	478687672	Two-component system sensor histidine kinase	0.463204	0.755493	0.692746	0.668395
XNR_1081	1296664..1297362	699	-	478687673	Two-component system response regulator	3.43451	5.60174	5.13649	4.95594
XNR_1082	1297641..1298423	783	+	478687674	Glutamate uptake system ATP-binding protein	52.6939	123.006	65.1838	24.733
XNR_1083	1298584..1299417	834	+	478687675	Glutamate binding protein	139.841	269.744	129.955	56.5215
XNR_1084	1299510..1300175	666	+	478687676	Glutamate transporter permease	39.3604	83.9968	43.0948	14.1549
XNR_1085	1300172..1301065	894	+	478687677	Glutamate transporter permease	25.3309	38.9006	31.3647	8.90066
XNR_1086	1301273..1302892	1620	+	478687678	Monooxygenase	4.53677	4.36551	6.30462	6.95201
XNR_1087	1303302..1303889	588	+	478687679	Cysteine dioxygenase	1.32632	0	3.30596	4.253
XNR_1088	1303886..1304926	1041	+	478687680	Rhodanese domain-containing protein	2.37443	0	0.507298	0
XNR_1089	1304985..1305707	723	-	478687681	Regulatory protein recX	220.94	130.629	736.644	404.229
XNR_1090	1305714..1306838	1125	-	478687682	Protein RecA	522.281	318.182	1537.02	667.857
XNR_1091	1307076..1307624	549	-	478687683	Acetyltransferase	0.163911	0	0	0
XNR_1092	1307810..1308754	945	+	478687684	Transcriptional regulator, LysR family	1.91503	1.66584	0.572806	3.8687
XNR_1093	1308890..1309507	618	+	478687685	Bifunctional deaminase-reductase domain protein	3.00854	7.43482	3.06779	2.95996
XNR_1094	1309524..1309796	273	+	478687686	Dihydrofolate reductase	4.32677	7.84116	16.1773	5.20288
XNR_1095	1309963..1311252	1290	-	478687687	Membrane protein	4.08103	2.84454	3.12995	4.90738
XNR_1096	1311364..1311558	195	-	478687688	DUF3046 domain containing protein	307.88	325.785	370.833	939.219
XNR_1097	1311587..1311895	309	-	478687689	integral membrane protein	4.12767	2.80512	3.85822	11.1678
XNR_1098	1311892..1312659	768	-	478687690	Hypothetical protein	4.02151	7.10575	3.00719	7.25371
XNR_1099	1312811..1313674	864	-	478687691	AraC family transcriptional regulator	0.601774	0.934766	0	1.86075
XNR_1100	1313766..1318406	4641	+	478687692	DEAD/H associated domain protein	26.8484	12.5533	97.5532	56.456
XNR_1101	1318437..1319612	1176	-	478687693	Epoxide hydrolase	2.51301	2.22413	0.437016	2.10827
XNR_1102	1319716..1320288	573	+	478687694	Hypothetical protein	18.705	11.6698	27.5157	53.0971
XNR_1103	1320421..1320993	573	+	478687695	TetR-family transcriptional regulator	3.06639	0.833557	3.43947	7.74332
XNR_1104	1321083..1322276	1194	+	478687696	Hypothetical protein	2.98387	3.1197	3.43271	3.31205
XNR_1105	1322304..1323098	795	+	478687697	Formamidopyrimidine-DNA glycosylase	20.6321	8.34763	23.6805	83.0842
XNR_1106	1323114..1323377	264	-	478687698	Hypothetical protein	0.79404	0	5.93765	0
XNR_1107	1323505..1323975	471	-	478687699	Non-specific DNA-binding protein Dps / Iron-binding ferritin-like antioxidant protein / Ferroxidase	64.4657	44.8157	63.2209	144.872
XNR_1108	1324293..1324664	372	-	478687700	Transcriptional regulator, XRE family	725.389	980.949	740.696	1787.85
XNR_1109	1324774..1325283	510	-	478687701	Competence-damage inducible protein	89.1796	154.588	95.2662	105.239
XNR_1110	1325280..1326158	879	-	478687702	CDP-diacylglycerol--glycerol-3-phosphate 3-phosphatidyltransferase	104.156	168.188	128.237	183.168
XNR_1111	1326155..1327627	1473	-	478687703	tRNA-I(6)A37 thiotransferase enzyme MiaB	65.4833	120.052	82.0581	75.2958
XNR_1112	1327696..1328607	912	-	478687704	Hypothetical protein	100.84	256.253	121.081	109.885
XNR_1113	1329041..1331803	2763	-	478687705	FtsK-like protein	24.545	35.295	27.099	28.8734
XNR_1114	1331887..1332552	666	-	478687706	Response regulator receiver protein	449.641	611.977	542.811	470.65
XNR_1115	1332861..1338257	5397	-	478687707	Two-component system sensor histidine kinase	60.0231	87.7202	90.0791	72.6777
XNR_1116	1338623..1341331	2709	+	478687708	Regulatory protein	36.1341	80.3832	44.4959	50.4695
XNR_1117	1341433..1341505	73	-	478686601	Thr tRNA	6497930	5212960	16377700	12120100
XNR_1118	1341598..1342257	660	-	478687709	Hypothetical protein	1.49068	4.0522	0	0.896259
XNR_1119	1342371..1342486	116	-	478686601	5S ribosomal RNA	0	0	0	0
XNR_1120	1342583..1345702	3120	-	478686601	23S ribosomal RNA	0	0	0	0
XNR_1121	1346021..1347535	1515	-	478686601	16S ribosomal RNA	0	0	0	0
XNR_1122	1348051..1349736	1686	-	478687710	Beta-lactamase domain protein	141.868	295.336	198.802	149.466
XNR_1123	1349840..1350763	924	-	478687711	Dihydrodipicolinate synthase	41.3058	60.8563	31.8306	54.03
XNR_1124	1350997..1351737	741	-	478687712	Thymidylate synthase thyX	72.421	95.2765	134.992	63.981
XNR_1125	1351950..1352189	240	+	478687713	Hypothetical protein	569.547	614.698	1430.18	648.024
XNR_1126	1352282..1352845	564	+	478687714	Hypothetical protein	82.8059	139.244	207.968	81.6234
XNR_1127	1352901..1353359	459	-	478687715	Hypothetical protein	21.9003	48.1075	26.4671	22.3447
XNR_1128	1353373..1354128	756	-	478687716	Dihydrodipicolinate reductase	15.5098	32.9472	25.3463	10.375
XNR_1129	1354153..1355529	1377	-	478687717	peptidase, M16 family	11.9183	18.9648	18.8388	19.5748
XNR_1130	1355526..1357733	2208	-	478687718	Polyribonucleotide nucleotidyltransferase	155.565	254.3	187.831	307.576
XNR_1131	1358111..1358398	288	-	478687719	30S ribosomal protein S15	1109.92	702.764	627.356	623.239
XNR_1132	1358798..1359031	234	+	478687720	BldB protein	393.217	826.539	230.786	371.123
XNR_1133	1359385..1359470	86	-	478686601	Ile tRNA	0	0	0	0
XNR_1134	1359481..1363938	4458	+	478687721	Hypothetical protein	45.0077	45.2437	63.7297	89.1936
XNR_1135	1364260..1366137	1878	+	478687722	Oligopeptide ABC transporter, periplasmic oligopeptide-binding protein OppA	32.8486	40.6303	38.8646	44.8511
XNR_1136	1366141..1367220	1080	+	478687723	Oligopeptide transport system permease protein OppB	11.0209	13.7458	12.1194	13.0966
XNR_1137	1367217..1368161	945	+	478687724	Dipeptide transport system permease protein DppC	16.8523	22.4888	25.7763	20.4488
XNR_1138	1368158..1369285	1128	+	478687725	Oligopeptide transport ATP-binding protein OppD	9.65079	10.3601	19.7653	11.531
XNR_1139	1369282..1370388	1107	+	478687726	ABC transporter ATP-binding protein	10.7552	12.994	22.105	13.6136
XNR_1140	1370507..1371532	1026	+	478687727	Pentapeptide repeat domain-containing protein	5.66416	8.26194	8.26444	13.456
XNR_1141	1371561..1372526	966	-	478687728	Riboflavin kinase / FMN adenylyltransferase	8.34365	13.7706	7.24191	15.0497
XNR_1142	1372578..1377221	4644	-	478687729	Large Pro/Ala/Gly-rich protein	7.14021	24.114	2.39644	1.29484
XNR_1143	1377456..1378361	906	-	478687730	tRNA pseudouridine synthase B	24.7377	29.0081	90.0732	23.914
XNR_1144	1378358..1378819	462	-	478687731	Ribosome-binding factor A	121.142	210.423	351.555	146.723
XNR_1145	1378873..1379166	294	-	478687732	DUF503 domain containing protein	219.252	265.246	584.598	373.205
XNR_1146	1379347..1381188	1842	-	478687733	Translation initiation factor IF-2	815.7	718.331	1707.07	1630.54
XNR_1147	1382510..1382755	246	-	478687734	Hypothetical protein	2115.2	2546.04	4717.99	4587.5
XNR_1148	1382976..1384052	1077	-	478687735	Transcription termination factor NusA	94.9745	138.637	179.981	176.002
XNR_1149	1384055..1384579	525	-	478687736	Hypothetical protein	118.322	120.615	175.113	280.749
XNR_1150	1384858..1385406	549	+	478687737	Lipoprotein	5.08124	9.80252	6.12843	7.09561
XNR_1151	1385403..1385921	519	+	478687738	Hypothetical protein	1.25581	1.95072	0	3.88311
XNR_1152	1385946..1386836	891	+	478687739	Phosphotransferase	1.56942	5.38895	0.617671	0
XNR_1153	1387346..1389040	1695	-	478687740	Prolyl-tRNA synthetase, bacterial type	29.0948	36.2799	21.956	46.2202
XNR_1154	1389125..1389694	570	-	478687741	Acetyltransferase	11.5926	8.40344	20.8048	17.8431
XNR_1155	1389745..1390524	780	-	478687742	Dipeptide transport ATP-binding protein DppF	0.295356	0	1.4724	0
XNR_1156	1390877..1391677	801	-	478687743	Oligopeptide transport ATP-binding protein OppD	0.950029	0.516505	0	4.79807
XNR_1157	1391674..1392540	867	-	478687744	Binding-protein-dependent transport system innermembrane component	0.256741	0	0.639948	0
XNR_1158	1392537..1393502	966	-	478687745	Binding-protein-dependent transport system innermembrane component	1.34094	0	2.22828	2.68744
XNR_1159	1393512..1395041	1530	-	478687746	Dipeptide-binding ABC transporter, periplasmic substrate-binding component	4.28684	2.09757	6.73175	11.7531
XNR_1160	1395112..1395846	735	-	478687747	Hypothetical protein	9.71492	3.48246	11.1763	50.066
XNR_1161	1396351..1397256	906	-	478687748	Acetyltransferase	18.1086	16.2621	27.2033	43.7452
XNR_1162	1397502..1398656	1155	-	478687749	4-hydroxy-3-methylbut-2-en-1-yl diphosphate synthase	94.7903	113.331	149.625	220.211
XNR_1163	1399015..1400316	1302	-	478687750	Metalloprotease	60.6514	160.09	51.4679	47.0452
XNR_1164	1400313..1401572	1260	-	478687751	1-deoxy-D-xylulose 5-phosphate reductoisomerase	35.2415	69.619	35.4053	28.3379
XNR_1165	1402232..1403542	1311	-	478687752	Xylose-responsive transcription regulator, ROK family	10.5228	15.0698	19.1919	17.7766
XNR_1166	1403688..1405133	1446	-	478687753	Aldehyde dehydrogenase	79.3514	50.5055	109.845	228.807
XNR_1167	1405486..1407180	1695	-	478687754	Regulatory protein	18.456	16.5851	32.2212	47.8709
XNR_1168	1407298..1409343	2046	-	478687755	ATP/GTP binding protein	20.3469	31.8937	25.6276	16.039
XNR_1169	1409968..1411299	1332	+	478687756	4-aminobutyrate aminotransferase	173.297	105.994	215.853	438.34
XNR_1170	1411690..1412298	609	+	478687757	Integral membrane protein	14.3966	11.3986	27.1749	40.3379
XNR_1171	1412463..1413635	1173	-	478687758	Chitinase	3.45873	8.60529	2.19183	1.26887
XNR_1172	1413832..1414296	465	-	478687759	Hypothetical protein	20.9692	86.9718	4.84956	4.67909
XNR_1173	1414643..1416064	1422	-	478687760	Oxidoreductase	2.98637	3.29795	3.14034	2.01997
XNR_1174	1416166..1416957	792	-	478687761	Putrescine transport system permease protein PotI	2.21837	2.09751	2.16371	4.8712
XNR_1175	1416957..1417886	930	-	478687762	Putrescine transport system permease protein PotH	1.56357	2.97525	0.584601	0.564052
XNR_1176	1417883..1419034	1152	-	478687763	Putrescine transport ATP-binding protein PotG	0.599178	1.95454	0.448051	0.432302
XNR_1177	1419292..1420548	1257	-	478687764	Putrescine ABC transporter putrescine-binding protein PotF	1.72662	2.64014	1.61391	0.389294
XNR_1178	1420750..1422267	1518	-	478687765	4-aminobutyraldehyde dehydrogenase	3.97984	13.6409	4.52875	1.56056
XNR_1179	1422383..1423045	663	+	478687766	Hypothetical protein	7.03468	12.0776	5.53723	9.79475
XNR_1180	1423304..1424353	1050	-	478687767	Hypothetical protein	13.4242	20.8004	16.0613	21.7923
XNR_1181	1424492..1425520	1029	+	478687768	Adenosine deaminase	36.4083	95.4162	19.0422	17.3798
XNR_1182	1425564..1426319	756	+	478687769	Glycerophosphoryl diester phosphodiesterase	20.8509	32.3887	23.0421	37.0536
XNR_1183	1426445..1427539	1095	-	478687770	Putrescine ABC transporter putrescine-binding protein PotF	2.29466	4.85155	0.476636	0.459882
XNR_1184	1428169..1429440	1272	+	478687771	Secreted peptidase	1.91523	2.02466	2.38693	4.60606
XNR_1185	1429636..1431081	1446	-	478687772	Aldehyde Dehydrogenase	115.503	286.861	90.6824	131.077
XNR_1186	1431258..1431746	489	+	478687773	AsnC-family transcriptional regulator	226.26	936.051	50.3725	50.0313
XNR_1187	1431731..1433110	1380	+	478687774	Adenosylmethionine-8-amino-7-oxononanoate aminotransferase	26.8204	96.9473	9.39544	12.5518
XNR_1188	1433800..1434531	732	+	478687775	ABC transporter ATP-binding protein	7.1932	18.6782	0.802822	0
XNR_1189	1434513..1435682	1170	+	478687776	Hypothetical protein	4.82194	15.3457	0	0.424266
XNR_1190	1435867..1436277	411	+	478687777	Glyoxalase/bleomycin resistance protein/dioxygenase	36.1592	66.5146	50.8252	64.731
XNR_1191	1436438..1437241	804	-	478687778	Hypothetical protein	25.6176	68.867	18.3787	15.6866
XNR_1192	1437333..1438439	1107	-	478687779	Fe(3+) ions import ATP-binding protein fbpC	1.4466	2.73557	3.29223	2.26893
XNR_1193	1438439..1440079	1641	-	478687780	ABC transporter integral membrane protein	1.02863	1.07546	2.07088	2.28353
XNR_1194	1440265..1441347	1083	-	478687781	ABC transporter substrate-binding protein	6.33161	7.3764	12.0781	11.6536
XNR_1195	1441630..1442742	1113	-	478687782	Ribosomal RNA large subunit methyltransferase N	22.2435	7.813	42.5173	56.35
XNR_1196	1443191..1444042	852	-	478687783	Phosphatidate cytidylyltransferase	83.1761	158.51	138.798	110.546
XNR_1197	1444297..1444854	558	-	478687784	Ribosome-recycling factor	505.998	786.116	751.49	623.633
XNR_1198	1445011..1445775	765	-	478687785	Uridylate kinase	97.2323	225.847	103.545	94.0711
XNR_1199	1445947..1446783	837	-	478687786	Translation elongation factor Ts	338.766	808.335	370.599	442.924
XNR_1200	1446876..1447814	939	-	478687787	30S ribosomal protein S2	756.568	871.185	641.565	762.205
XNR_1201	1448088..1449353	1266	+	478687788	Peptidase	2.67503	4.94476	3.60058	2.31601
XNR_1202	1449307..1449864	558	-	478687789	Transcriptional regulator WhiR, TetR family	234.386	414.34	241.337	313.546
XNR_1203	1450085..1450924	840	-	478687790	RNA polymerase sigma factor whiG	23.6379	50.9201	22.6784	25.0991
XNR_1204	1451145..1452398	1254	-	478687791	DNA processing Smf-family protein	1.89387	0.588369	5.26014	3.90404
XNR_1205	1452395..1454008	1614	-	478687792	Magnesium chelatase	0.241914	0.438406	0.602991	0
XNR_1206	1454008..1454370	363	-	478687793	Hypothetical protein	2.11047	3.82468	0	5.07562
XNR_1207	1454791..1455099	309	-	478687794	CTP synthase	296.16	345.03	289.366	658.899
XNR_1208	1455162..1455680	519	-	478687795	Mutator MutT protein	12.3787	26.3347	10.7322	14.2381
XNR_1209	1455670..1456446	777	-	478687796	Signal peptidase I	74.9167	135.588	45.8824	47.8398
XNR_1210	1456534..1457184	651	-	478687797	Signal peptidase I	137.734	353.401	61.5883	64.9087
XNR_1211	1457303..1458409	1107	-	478687798	Signal peptidase I	29.6239	67.7054	17.8721	28.1348
XNR_1212	1458402..1459097	696	-	478687799	Signal peptidase I	59.7775	77.0217	61.1506	120.495
XNR_1213	1459213..1459563	351	-	478687800	50S ribosomal protein L19	428.492	455.611	561.437	519.815
XNR_1214	1459696..1460517	822	-	478687801	tRNA (Guanine37-N1) -methyltransferase	5.7826	9.98045	13.7273	5.96014
XNR_1215	1460517..1461131	615	-	478687802	Ribosome maturation factor rimM	13.7744	20.2197	40.1707	5.96287
XNR_1216	1461295..1461531	237	-	478687803	putative RNA-binding protein (contains KH domain)	1778.65	3703.15	4033.63	2377.91
XNR_1217	1461534..1461968	435	-	478687804	30S ribosomal protein S16	730.169	860.793	1121.92	929.355
XNR_1218	1462205..1462846	642	-	478687805	Hypothetical protein	292.864	175.742	215.613	96.0875
XNR_1219	1463447..1464298	852	+	478687806	Hypothetical protein	13.0455	25.2283	17.6771	10.1071
XNR_1220	1464556..1466496	1941	-	478687807	Cell division protein FtsH	3.5031	3.0259	5.63078	10.3933
XNR_1221	1467002..1468552	1551	-	478687808	Signal recognition particle, subunit Ffh SRP54	104.364	80.7617	126.86	223.487
XNR_1222	1469036..1471588	2553	-	478687809	[Protein-PII] uridylyltransferase	2.39761	3.42338	2.53538	4.19359
XNR_1223	1471615..1471953	339	-	478687810	Nitrogen regulatory protein P-II	13.15	40.2148	21.5103	11.8595
XNR_1224	1471950..1473227	1278	-	478687811	Ammonium transporter	3.59748	7.19064	7.51649	2.67189
XNR_1225	1473417..1474901	1485	-	478687812	NsdA	50.0066	98.1828	84.9406	28.4921
XNR_1226	1475340..1476005	666	+	478687813	Hypothetical protein	29.551	51.998	12.8367	6.19276
XNR_1227	1476138..1477352	1215	-	478687814	Signal recognition particle receptor protein FtsY (alpha subunit)	85.9191	192.469	118.076	95.6809
XNR_1228	1478152..1479570	1419	-	478687815	L-arabinose permease	12.0685	17.8019	8.74467	5.39987
XNR_1229	1479725..1483606	3882	-	478687816	Chromosome partition protein smc	5.87978	10.5995	5.90092	3.79566
XNR_1230	1484133..1484342	210	-	478687817	Hypothetical protein	7525.02	5088.67	15388.2	14544.1
XNR_1231	1484732..1485013	282	-	478687818	Acylphosphatase	31.6051	57.276	9.8473	42.7552
XNR_1232	1485158..1486147	990	+	478687819	Hypothetical protein	189.674	388.37	342.431	162.071
XNR_1233	1486214..1487074	861	-	478687820	Formamidopyrimidine-DNA glycosylase	3.71343	1.40853	15.4985	4.3615
XNR_1234	1487176..1487958	783	-	478687821	Ribonuclease III	291.09	329.614	551.499	784.39
XNR_1235	1487978..1488151	174	-	478687822	50S ribosomal protein L32	4090.24	6299.24	6481.01	8008.48
XNR_1236	1488154..1488723	570	-	478687823	Hypothetical protein	968.06	1140.35	1731.42	2365.33
XNR_1237	1489022..1490149	1128	-	478687824	Hypothetical protein	9.46638	18.3807	10.1125	12.418
XNR_1238	1490274..1490753	480	-	478687825	Phosphopantetheine adenylyltransferase	27.4071	28.9114	26.0004	26.5621
XNR_1239	1490780..1491367	588	-	478687826	Ribosomal RNA small subunit methyltransferase D	11.0526	18.4276	7.7139	17.012
XNR_1240	1491434..1493638	2205	-	478687827	ATP-dependent DNA helicase RecG	6.5662	2.93625	14.6664	7.9983
XNR_1241	1493716..1495455	1740	-	478687828	Dihydroxyacetone kinase family protein	2.221	4.22625	5.53605	2.13658
XNR_1242	1495687..1495872	186	+	478687829	50S ribosomal protein L28-1	1960.02	3213.96	2174.03	3408.62
XNR_1243	1496205..1497029	825	-	478687830	Phosphomethylpyrimidine kinase	11.3269	23.8378	10.2459	14.4991
XNR_1244	1497456..1498436	981	-	478687831	Thiamine-monophosphate kinase	11.9093	18.2723	16.9368	13.7058
XNR_1245	1498793..1499026	234	+	478687832	Transcriptional regulator, AsnC family	145.17	192.652	128.215	131.955
XNR_1246	1499047..1499532	486	+	478687833	Hypothetical protein	25.6277	48.9834	31.4406	18.7791
XNR_1247	1499612..1500784	1173	-	478687834	D-alanine--D-alanine ligase	23.2731	34.1024	39.0145	31.7217
XNR_1248	1500938..1501948	1011	-	478687835	Glycerol-3-phosphate dehydrogenase [NAD(P)+]	30.7452	37.4852	59.9754	46.1922
XNR_1249	1501945..1502751	807	-	478687836	1-acyl-sn-glycerol-3-phosphate acyltransferase	90.6752	113.016	144.191	123.513
XNR_1250	1502913..1503617	705	+	478687837	CofC, F420 2-Phospho-l-lactate Guanylyltransferase	4.41165	4.91998	5.92115	7.34531
XNR_1251	1503697..1503903	207	+	478687838	Hypothetical protein	152.523	184.272	177.415	354.585
XNR_1252	1504014..1504667	654	-	478687839	Histone-like DNA binding protein	57.5228	76.6442	69.651	97.1715
XNR_1253	1504842..1505069	228	-	478687840	Hypothetical protein	338.621	222.537	287.531	689.086
XNR_1254	1505576..1506169	594	-	478687841	3-isopropylmalate dehydratase small subunit	35.8435	30.7691	31.469	78.5245
XNR_1255	1506176..1507594	1419	-	478687842	3-isopropylmalate dehydratase large subunit	29.4695	33.3151	35.3285	58.3861
XNR_1256	1507771..1508487	717	+	478687843	Transcriptional regulator, IclR family	14.0317	28.2319	16.5237	22.32
XNR_1257	1508621..1509100	480	-	478687844	Hypothetical protein	40.9061	21.1276	180.473	32.4648
XNR_1258	1509218..1509904	687	+	478687845	Transcriptional regulator	13.4911	13.3938	47.3712	15.2353
XNR_1259	1509976..1510048	73	-	478686601	Glu tRNA	245385	109112	262750	182271
XNR_1260	1510070..1510141	72	-	478686601	Gln tRNA	115420	82103.5	517748	53505.7
XNR_1261	1510158..1510230	73	-	478686601	Glu tRNA	283985	139091	266106	200313
XNR_1262	1510318..1510390	73	-	478686601	Glu tRNA	306106	153384	259873	209103
XNR_1263	1510412..1510483	72	-	478686601	Gln tRNA	1005810	146247	2489930	2747760
XNR_1264	1510570..1511304	735	-	478687846	Hydrolase	43.7705	60.3627	60.6713	66.2411
XNR_1265	1511409..1512902	1494	-	478687847	Glutamyl-tRNA synthetase @ Glutamyl-tRNA(Gln) synthetase	44.8997	31.3818	71.4991	54.3621
XNR_1266	1512895..1513671	777	-	478687848	5-carboxymethyl-2-hydroxymuconate delta-isomerase	48.7899	44.1199	59.2031	77.1148
XNR_1267	1513802..1514104	303	-	478687849	Hypothetical protein	32.5674	38.363	52.7651	50.9104
XNR_1268	1514101..1514217	117	-	478687850	Hypothetical protein	1221.77	2630.67	542.74	1920.1
XNR_1269	1514725..1518456	3732	+	478687851	Sensor-like histidine kinase	38.0196	74.5426	57.6565	29.5606
XNR_1270	1518457..1518879	423	+	478687852	Roadblock/LC7 family protein	94.8956	188.752	186.536	66.7964
XNR_1271	1519009..1519419	411	+	478687853	DUF742 domain containing protein	96.7871	162.591	164.674	60.8079
XNR_1272	1519400..1519981	582	+	478687854	ATP/GTP-binding protein	59.877	83.8252	68.2813	24.8404
XNR_1273	1520510..1523524	3015	+	478687855	Membrane protein	7.89414	15.6266	9.08161	14.3119
XNR_1274	1523526..1523948	423	+	478687856	Roadblock/LC7 family protein	34.4607	43.343	21.1536	55.6637
XNR_1275	1524040..1524654	615	+	478687857	DUF742 domain containing protein	47.1085	71.8922	51.5009	33.7896
XNR_1276	1524635..1525216	582	+	478687858	ATP/GTP-binding protein	88.9174	113.123	124.25	54.001
XNR_1277	1525326..1525544	219	-	478687859	Hypothetical protein	47.9604	53.6833	105.481	10.1773
XNR_1278	1525583..1527175	1593	-	478687860	Methylmalonyl-CoA decarboxylase alpha-subunit	101.5	59.188	115.685	21.2607
XNR_1279	1527470..1528009	540	-	478687861	Hypothetical protein	40.7213	7.31869	11.3245	2.4281
XNR_1280	1528329..1528940	612	+	478687862	YceI family protein	5.13379	3.0174	5.18773	6.00646
XNR_1281	1529313..1530788	1476	+	478687863	Hypothetical protein	0.223424	0	0.334142	0
XNR_1282	1531087..1531440	354	-	478687864	Hypothetical protein	29.7571	46.5121	27.8146	42.939
XNR_1283	1531580..1532062	483	+	478687865	Hypothetical protein	17.8068	22.0025	36.3151	29.1988
XNR_1284	1532214..1532891	678	+	478687866	Hypothetical protein	45.7799	21.4451	167.144	70.7166
XNR_1285	1532971..1534641	1671	+	478687867	Transmembrane protein	6.85962	8.6387	17.388	9.22725
XNR_1286	1534677..1535462	786	-	478687868	Hypothetical protein	3.02068	3.17857	1.45729	2.81212
XNR_1287	1535648..1536262	615	+	478687869	Hypothetical protein	9.3666	7.48877	29.8705	6.95669
XNR_1288	1536287..1537108	822	-	478687870	transcriptional regulator, MerR family	2.84541	3.99218	6.17728	1.98671
XNR_1289	1537092..1537634	543	-	478687871	Hypothetical protein	0.833956	0.906798	2.49445	2.40677
XNR_1290	1537796..1538167	372	+	478687872	Hypothetical protein	2.33459	3.62643	2.49393	0
XNR_1291	1538184..1538777	594	-	478687873	TetR-family transcriptional regulator	2.9023	3.15581	5.42569	6.28196
XNR_1292	1538897..1539841	945	+	478687874	oxidoreductase/Short-chain dehydrogenase	0.842613	0	1.14561	0.552671
XNR_1293	1539822..1540247	426	-	478687875	Response regulator receiver	3.29857	4.13847	5.69213	3.66136
XNR_1294	1540360..1541184	825	+	478687876	DNA-binding protein	76.7303	180.273	30.7377	27.6801
XNR_1295	1541181..1541450	270	+	478687877	Hypothetical protein	145.863	173.978	166.949	214.774
XNR_1296	1541447..1541569	123	+	478687878	Hypothetical protein	457.016	993.868	455.661	586.192
XNR_1297	1541774..1544059	2286	+	478687879	Germacradienol/geosmin synthase	47.647	150.614	10.6234	5.32211
XNR_1298	1544094..1545527	1434	-	478687880	membrane protein	48.8415	17.0828	69.797	183.028
XNR_1299	1545624..1547405	1782	-	478687881	(R)-citramalate synthase	2.12595	1.76311	5.65837	2.0798
XNR_1300	1547683..1549047	1365	-	478687882	Alpha-ketoglutarate transporter	1.27265	1.06447	2.19613	2.47209
XNR_1301	1549153..1550232	1080	-	478687883	Agmatine deiminase	2.9173	3.87702	5.33253	7.95149
XNR_1302	1550241..1552043	1803	-	478687884	Urease subunit alpha 1Urease alpha subunit	1.84915	0.773331	4.78644	4.36162
XNR_1303	1552040..1552795	756	-	478687885	Urease beta subunit / Urease gamma subunit	7.70353	2.79213	13.8252	28.1607
XNR_1304	1553282..1554370	1089	-	478687886	Branched-chain amino acid aminotransferase	43.059	33.1438	59.9823	69.9117
XNR_1305	1554711..1555751	1041	-	478687887	3-isopropylmalate dehydrogenase	15.332	18.4416	27.9014	18.1102
XNR_1306	1555856..1555990	135	-	478687888	Hypothetical protein	58.6845	199.407	109.707	0
XNR_1307	1556570..1557229	660	+	478687889	Phosphatidate cytidylyltransferase	1.86335	5.40293	2.78673	0.896259
XNR_1308	1557226..1558089	864	+	478687890	Phosphatidate cytidylyltransferase	1.46145	3.27168	1.28569	0
XNR_1309	1558086..1559291	1206	+	478687891	1-acyl-sn-glycerol-3-phosphate acyltransferase	0.793751	1.23297	1.27189	0.81812
XNR_1310	1559314..1560054	741	-	478687892	Protein tyrosine/serine phosphatase	0.84456	0.573955	1.57885	1.52336
XNR_1311	1560225..1561856	1632	-	478687893	Delta-1-pyrroline-5-carboxylate dehydrogenase	83.4052	81.5996	77.1047	130.118
XNR_1312	1561906..1562832	927	-	478687894	Proline dehydrogenase (Proline oxidase)	34.5408	46.5205	48.1355	66.267
XNR_1313	1563062..1564282	1221	+	478687895	Transcriptional regulator	11.0049	10.9335	12.5317	14.9125
XNR_1314	1564427..1564987	561	+	478687896	Hypothetical protein	1.74282	4.30693	0	2.28624
XNR_1315	1565030..1565668	639	+	478687897	Transcriptional regulator	3.51504	11.3246	4.86753	1.87857
XNR_1316	1565773..1566714	942	+	478687898	C-5 sterol desaturase	0.384558	0.418147	0	0.55491
XNR_1317	1566893..1567759	867	+	478687899	Modification methylase, HemK family	2.05392	4.18748	2.55979	2.46981
XNR_1318	1567824..1569425	1602	-	478687900	D-3-phosphoglycerate dehydrogenase	84.216	197.868	91.2237	78.922
XNR_1319	1569778..1570776	999	-	478687901	Ketol-acid reductoisomerase	214.742	373.504	283.563	225.162
XNR_1320	1570952..1571476	525	-	478687902	Acetolactate synthase small subunit	135.049	127.316	283.077	222.312
XNR_1321	1571509..1573356	1848	-	478687903	Acetolactate synthase large subunit	34.7269	27.6431	83.2838	54.6522
XNR_1322	1573617..1576664	3048	-	478687904	Integral membrane phosphodiesterase	192.084	118.995	309.833	216.087
XNR_1323	1577128..1578078	951	-	478687905	Dehydrogenase	16.6414	30.9844	15.3419	31.25
XNR_1324	1578161..1579168	1008	+	478687906	Oxidoreductase	8.61527	13.0534	8.44891	23.9463
XNR_1325	1579343..1580572	1230	+	478687907	Oxidoreductase	43.1359	84.896	34.7818	23.5713
XNR_1326	1580618..1580791	174	+	478687908	Hypothetical protein	331.476	578.671	181.923	219.41
XNR_1327	1581337..1581708	372	-	478687909	Hypothetical protein	59.6987	30.8246	127.19	55.344
XNR_1328	1581739..1582353	615	-	478687910	Transposase IS4 family	3.4436	2.99551	7.21013	6.95669
XNR_1329	1582861..1585998	3138	-	478687911	LuxR-family transcriptional regulator	5.74048	3.90118	6.5259	6.43644
XNR_1330	1586070..1586243	174	-	478687912	Hypothetical protein	3.04107	0	0	0
XNR_1331	1586512..1586823	312	+	478687913	Hypothetical protein	5.53732	2.73681	15.057	10.8958
XNR_1332	1586892..1587509	618	-	478687914	Hypothetical protein	49.3674	92.9353	83.853	73.0123
XNR_1333	1587545..1589779	2235	-	478687915	Integral membrane export protein	4.64895	6.24264	7.32971	5.25353
XNR_1334	1590079..1591587	1509	-	478687916	Aspartyl/glutamyl-tRNA(Asn/Gln) amidotransferasesubunit B	140.82	234.202	214.316	246.38
XNR_1335	1591605..1591844	240	-	478687917	Hypothetical protein	430.066	746.83	576.814	686.143
XNR_1336	1591841..1593337	1497	-	478687918	Glutamyl-tRNA(Gln) amidotransferase subunit A	47.0377	69.7882	59.4994	76.7553
XNR_1337	1593343..1593639	297	-	478687919	Aspartyl/glutamyl-tRNA(Asn/Gln) amidotransferasesubunit C	178.5	183.515	226.741	392.137
XNR_1338	1593979..1596147	2169	-	478687920	Phosphodiesterase	62.9848	113.304	101.946	56.386
XNR_1339	1596375..1598561	2187	-	478687921	DNA ligase	47.6134	24.1708	147.35	42.8374
XNR_1340	1598582..1599595	1014	-	478687922	Vitamin-B12 independent methionine synthase family protein	15.0004	14.4814	38.2635	14.1605
XNR_1341	1599677..1600366	690	-	478687923	Short chain dehydrogenase	11.7759	20.9182	9.59042	10.9357
XNR_1342	1600401..1600949	549	-	478687924	Lysine decarboxylase	85.2336	177.336	60.0586	63.8605
XNR_1343	1601035..1601397	363	+	478687925	Hypothetical protein	573.696	533.543	1309.87	1451.63
XNR_1344	1601453..1602229	777	+	478687926	Alpha/beta hydrolase fold-domain-containing protein	65.8119	78.5549	182.79	127.097
XNR_1345	1602274..1603419	1146	-	478687927	tRNA (5-methylaminomethyl-2-thiouridylate)-methyltransferase	15.4967	18.0304	23.4467	29.1482
XNR_1346	1603481..1604215	735	+	478687928	N-acetylmuramoyl-L-alanine amidase	21.8853	49.9153	38.3187	17.7156
XNR_1347	1604238..1605407	1170	-	478687929	Pyridoxal-phosphate-dependent aminotransferase	5.58639	7.99254	8.35474	9.33386
XNR_1348	1605522..1606463	942	-	478687930	Hypothetical protein	9.76777	7.1085	16.1035	17.7571
XNR_1349	1606522..1607289	768	-	478687931	Zinc D-Ala-D-Ala carboxypeptidase precursor (Metallo DD-peptidase) (Zn DD-peptidase) (D-alanyl-D-alanine carboxypeptidase)	336.098	156.873	390.935	118.961
XNR_1350	1607417..1608088	672	-	478687932	Integral membrane protein	2.30003	5.26511	1.81043	0.873396
XNR_1351	1608208..1609281	1074	-	478687933	Oligopeptide transport ATP-binding protein OppF	12.7286	24.4868	12.2027	6.12237
XNR_1352	1609278..1610447	1170	-	478687934	Oligopeptide transport ATP-binding protein OppD	8.11496	15.3457	7.03557	6.364
XNR_1353	1610450..1611403	954	-	478687935	Dipeptide transport system permease protein DppC	6.28185	8.22956	4.52763	2.18424
XNR_1354	1611405..1612409	1005	-	478687936	Dipeptide transport system permease protein DppB	8.86008	16.1851	11.6606	4.60258
XNR_1355	1612623..1614299	1677	-	478687937	Dipeptide-binding ABC transporter, periplasmic substrate-binding component	76.3841	100.725	57.1471	35.9235
XNR_1356	1614935..1615717	783	-	478687938	Hypothetical protein	16.1608	15.9748	30.7609	35.3329
XNR_1357	1615838..1616608	771	-	478687939	Hypothetical protein	54.2044	70.1394	108.436	102.46
XNR_1358	1616715..1617437	723	-	478687940	ATP/GTP-binding protein	28.2865	21.9694	57.1675	52.7941
XNR_1359	1617943..1619067	1125	+	478687941	Aminomethyltransferase (glycine cleavage system T protein)	72.1535	25.1461	191.839	151.28
XNR_1360	1619166..1619543	378	+	478687942	Glycine cleavage system H protein 1	660.456	760.552	1320.85	1083.72
XNR_1361	1619563..1620834	1272	+	478687943	Serine hydroxymethyltransferase	158.272	200.152	356.449	260.626
XNR_1362	1621003..1622385	1383	+	478687944	L-serine dehydratase	12.2434	6.02744	43.6139	17.3888
XNR_1363	1622465..1623304	840	-	478687945	Hypothetical protein	12.3095	12.1238	9.33818	12.8713
XNR_1364	1623841..1625505	1665	+	478687946	Potassium-transporting ATPase A chain	1.01176	0.846255	0.581977	0.28076
XNR_1365	1625502..1627607	2106	+	478687947	Potassium-transporting ATPase B chain	0.65786	1.7883	0.447211	0.431491
XNR_1366	1627614..1628282	669	+	478687948	Potassium-transporting ATPase C chain	0.487325	2.64945	0	0
XNR_1367	1628330..1629013	684	+	478687949	Two-component response regulator KdpE	0.590216	1.92531	1.7654	0
XNR_1368	1629049..1631574	2526	+	478687950	Osmosensitive K+ channel histidine kinase KdpD	0.416494	0.665989	0.916012	0.530288
XNR_1369	1631821..1633206	1386	+	478687951	Membrane transporter	0.384642	0.522798	0.359533	0.346895
XNR_1370	1633203..1634315	1113	+	478687952	Phenylacetaldoxime dehydratase	2.06189	3.05726	1.86889	5.4096
XNR_1371	1634317..1635312	996	+	478687953	transcriptional regulator, LysR family	2.00714	3.89724	0	3.10315
XNR_1372	1635309..1636256	948	+	478687954	Plant-induced nitrilase, hydrolysesbeta-cyano-L-alanine	6.8664	14.1027	10.8396	6.6054
XNR_1373	1636422..1636841	420	+	478687955	Alkaline shock protein 23	72.4736	36.8507	144.258	252.041
XNR_1374	1636986..1637750	765	-	478687956	Hypothetical protein	49.4247	71.4358	71.0453	28.4401
XNR_1375	1637773..1637991	219	-	478687957	Hypothetical protein	514.869	222.402	210.962	162.838
XNR_1376	1638284..1638919	636	+	478687958	Hypothetical protein	7.07863	0	20.5848	23.6443
XNR_1377	1638928..1639587	660	-	478687959	NADP oxidoreductase coenzyme F420-dependent	17.3912	70.2381	3.71564	2.68878
XNR_1378	1639852..1640406	555	+	478687960	Glycosyl hydrolase	71.702	101.617	57.8342	62.7764
XNR_1379	1640486..1641106	621	-	478687961	Secreted protein	3.66589	0	0	0
XNR_1380	1641511..1642026	516	-	478687962	Regulatory protein	100.88	147.7	177.416	71.8695
XNR_1381	1642317..1643084	768	-	478687963	Enoyl-CoA hydratase	55.2958	199.508	28.5683	22.4865
XNR_1382	1643189..1644445	1257	-	478687964	Lipoprotein	35.6655	13.7874	79.8883	96.9342
XNR_1383	1644643..1645809	1167	-	478687965	Lipoprotein	2.94934	2.88626	4.85198	5.10702
XNR_1384	1646042..1648318	2277	+	478687966	Glycogen debranching enzyme	16.7927	13.5752	35.0862	21.7767
XNR_1385	1648355..1649122	768	-	478687967	Integral membrane protein	87.6689	233.397	95.4783	97.1998
XNR_1386	1649119..1650021	903	-	478687968	ABC-type multidrug transport system, ATPase component	78.9958	256.01	63.1388	65.0198
XNR_1387	1650198..1652069	1872	+	478687969	ABC transporter ATP-binding protein	23.0459	27.802	34.9253	25.8267
XNR_1388	1652066..1653931	1866	+	478687970	ABC transporter ATP-binding protein	20.1524	16.5553	28.655	21.2295
XNR_1389	1653990..1654634	645	-	478687971	NADP oxidoreductase coenzyme F420-dependent	4.10961	3.49106	8.643	10.1923
XNR_1390	1654719..1655117	399	+	478687972	Transcriptional regulator, HxlR family	2.59497	1.56757	6.46818	2.08027
XNR_1391	1655509..1657083	1575	+	478687973	Neutral zinc metalloprotease	19.1563	23.219	6.51119	1.49579
XNR_1392	1657163..1659823	2661	-	478687974	Glycogen phosphorylase	34.8943	65.3351	35.6681	34.0803
XNR_1393	1660147..1661361	1215	+	478687975	Secreted serine protease	24.7811	39.1047	34.8764	32.0288
XNR_1394	1661884..1663887	2004	+	478687976	Alpha-amylase	43.5694	81.5922	37.0927	18.2364
XNR_1395	1663884..1665623	1740	+	478687977	Trehalose synthase	74.8108	148.724	53.4229	29.9121
XNR_1396	1665943..1667409	1467	+	478687978	uncharacterized protein probably involved in trehalose biosynthesis	8.77551	19.084	18.5085	5.84442
XNR_1397	1667579..1670431	2853	+	478687979	1, 4-alpha-glucan (glycogen) branching enzyme, GH-13-type	10.2665	18.8001	16.5426	3.87407
XNR_1398	1670499..1671221	723	-	478687980	integral membrane protein	3.60407	4.15637	4.08339	2.36391
XNR_1399	1671295..1673583	2289	-	478687981	DNA or RNA helicase, Superfamily I	3.492	4.00466	5.10007	4.92079
XNR_1400	1673825..1674673	849	+	478687982	ABC transporter ATP-binding protein	6.59696	2.39106	9.20836	22.2117
XNR_1401	1675035..1676255	1221	+	478687983	Threonine synthase	2.17863	3.9482	2.92407	0.806083
XNR_1402	1676265..1677167	903	-	478687984	NmrA family protein	3.08514	2.64838	3.03552	6.4434
XNR_1403	1677296..1677874	579	+	478687985	Transcriptional regulator, TetR family	4.52647	3.28122	11.2826	7.62023
XNR_1404	1678032..1679435	1404	-	478687986	Sodium:dicarboxylate symporter	5.6359	16.2216	3.89565	3.07532
XNR_1405	1679669..1681378	1710	+	478687987	Two-component system sensor histidine kinase	2.18967	2.25778	3.10538	5.1753
XNR_1406	1681375..1682115	741	+	478687988	Two-component system response regulator	4.64508	4.59164	7.10484	9.90182
XNR_1407	1682206..1683231	1026	-	478687989	6-phosphofructokinase	53.3951	94.6367	89.3593	55.3192
XNR_1408	1683637..1685712	2076	+	478687990	Phosphate acetyltransferase	3.31156	2.14727	4.54369	10.0831
XNR_1409	1685754..1687031	1278	+	478687991	Acetate kinase	7.51239	8.91639	8.70331	16.7948
XNR_1410	1687105..1688529	1425	+	478687992	Pyruvate kinase	121.908	516.255	38.6359	61.4581
XNR_1411	1688662..1689993	1332	-	478687993	Hypothetical protein	30.2766	23.0064	45.5816	23.2618
XNR_1412	1689983..1690573	591	-	478687994	Hypothetical protein	26.0295	32.5962	49.2073	30.5967
XNR_1413	1690704..1691336	633	-	478687995	cholesterol esterase	579.732	452.826	588.278	412.367
XNR_1414	1691972..1692946	975	-	478687996	Thioredoxin	118.912	238.983	113.972	194.432
XNR_1415	1693199..1693819	621	+	478687997	Transcriptional regulator, TetR family	2.17238	1.47633	2.03057	5.87757
XNR_1416	1693897..1694145	249	+	478687998	Hypothetical protein	16.9989	15.4031	42.3713	27.2546
XNR_1417	1694224..1695924	1701	-	478687999	Isobutyryl-CoA mutase	160.615	285.155	173.241	150.437
XNR_1418	1696062..1696400	339	-	478688000	membrane protein	505.865	900.365	319.581	664.134
XNR_1419	1696475..1696987	513	-	478688001	Transcriptional regulator, MarR family	20.8458	35.7894	20.5106	22.4282
XNR_1420	1697272..1698309	1038	+	478688002	Secreted endoglucanase	0.476589	0.370155	0.509117	0.982443
XNR_1421	1698331..1700286	1956	-	478688003	Secreted protein	0.584268	0.352945	1.21362	0.702574
XNR_1422	1700290..1702080	1791	-	478688004	Glycosyltransferase, probably involved in cell wall biogenesis	0.394119	0.584377	0.535841	0.517006
XNR_1423	1702321..1702875	555	+	478688005	Hypothetical protein	107.795	42.9245	254.229	103.465
XNR_1424	1702894..1703556	663	+	478688006	Hypothetical protein	54.5496	24.1551	182.729	84.591
XNR_1425	1703651..1703944	294	-	478688007	Hypothetical protein	201.03	258.855	325.265	500.434
XNR_1426	1703941..1704396	456	-	478688008	Hypothetical protein	86.396	71.7952	90.3799	111.426
XNR_1427	1704550..1705158	609	+	478688009	Hypothetical protein	30.75	24.317	52.2593	42.3548
XNR_1428	1705158..1705808	651	+	478688010	Hypothetical protein	31.2975	39.9557	63.4833	48.4529
XNR_1429	1705805..1706518	714	+	478688011	Hypothetical protein	32.0061	36.856	40.7201	41.6942
XNR_1430	1706635..1707111	477	+	478688012	Transcriptional regulator, MarR family	38.6638	30.3504	43.2906	120.831
XNR_1431	1707168..1707509	342	+	478688013	Hypothetical protein	19.3225	8.75426	36.1223	58.0876
XNR_1432	1707506..1708348	843	+	478688014	Hydrolase	1.86443	1.44805	3.98336	1.28111
XNR_1433	1708354..1709781	1428	-	478688015	Two-component sensor histidine kinase	5.71134	5.04894	8.6805	20.4359
XNR_1434	1709778..1710443	666	-	478688016	Two-component response regulator	25.6272	14.6661	33.0088	96.4301
XNR_1435	1710564..1711244	681	+	478688017	Hypothetical protein	169.264	49.7254	461.876	580.19
XNR_1436	1711400..1712245	846	+	478688018	Lipoprotein	14.7576	4.32394	44.2738	34.429
XNR_1437	1712361..1713350	990	-	478688019	Transport system kinase	29.325	19.6345	61.5728	59.4085
XNR_1438	1713440..1714642	1203	-	478688020	3-ketoacyl-CoA thiolase @ Acetyl-CoA acetyltransferase	130.736	85.0208	126.294	182.987
XNR_1439	1714786..1715226	441	+	478688021	Methylmalonyl-CoA epimerase; Ethylmalonyl-CoA epimerase	361.288	244.396	124.499	260.838
XNR_1440	1715436..1719299	3864	+	478688022	M protein	38.3131	55.9631	56.8574	71.6867
XNR_1441	1719560..1720498	939	+	478688023	Cellulose-binding protein	535.86	1430	435.987	237.911
XNR_1442	1720623..1721642	1020	+	478688024	ABC transporter ATP-binding subunit	6.95816	12.1055	8.32503	9.03645
XNR_1443	1721644..1722414	771	+	478688025	ABC transporter integral membrane subunit	7.00057	5.98088	5.98269	3.60775
XNR_1444	1722707..1723789	1083	+	478688026	ABC transporter ATP-binding subunit	29.2029	34.4232	38.1669	58.734
XNR_1445	1723786..1724622	837	+	478688027	ABC transporter integral membrane protein	21.7778	35.0815	21.4452	31.6836
XNR_1446	1724641..1724982	342	-	478688028	ATP/GTP-binding protein	80.5105	164.142	87.2955	110.366
XNR_1447	1725241..1726275	1035	+	478688029	Alkanal monooxygenase	141.1	267.471	99.1243	40.4251
XNR_1448	1726370..1726762	393	-	478688030	Hypothetical protein	2511.08	5046.38	2189.87	2157.94
XNR_1449	1726975..1727637	663	+	478688031	Hypothetical protein	31.7178	58.3749	25.8404	31.1651
XNR_1450	1727896..1730313	2418	-	478688032	Hypothetical protein	5.36993	8.10191	9.60647	7.41503
XNR_1451	1730635..1730958	324	-	478688033	anti-sigma factor antagonist	18.7829	14.944	37.6828	26.4424
XNR_1452	1731366..1732214	849	-	478688034	3-hydroxybutyryl-CoA dehydrogenase; 3-hydroxyacyl-CoA dehydrogenase	142.934	272.581	69.0627	109.789
XNR_1453	1732395..1732967	573	+	478688035	Cob(I)alamin adenosyltransferase PduO	46.9158	102.528	44.7131	47.5661
XNR_1454	1732993..1733622	630	-	478688036	Hypothetical protein	5.05102	7.22658	9.93956	15.3443
XNR_1455	1733821..1735086	1266	+	478688037	two-component system sensor histidine kinase	3.95904	8.72604	4.80078	5.40403
XNR_1456	1735093..1735740	648	+	478688038	LuxR family two component transcriptional regulator	2.93393	7.62872	4.7694	4.60175
XNR_1457	1735895..1737763	1869	+	478688039	Chitinase	10.2459	21.7246	16.0894	7.63873
XNR_1458	1738038..1739924	1887	+	478688040	Chitinase	4.62899	4.77613	7.83247	4.87558
XNR_1459	1740065..1740511	447	-	478688041	secreted/membrane protein	172.167	216.976	360.896	373.321
XNR_1460	1740639..1741013	375	-	478688042	ATP synthase epsilon chain	377.988	730.752	514.801	678.831
XNR_1461	1741168..1742610	1443	-	478688043	ATP synthase beta chain	484.277	614.264	583.828	707.608
XNR_1462	1742610..1743527	918	-	478688044	ATP synthase gamma chain	339.334	464.134	445.795	544.824
XNR_1463	1743548..1745140	1593	-	478688045	ATP synthase alpha chain	322.631	422.549	473.453	530.337
XNR_1464	1745276..1746091	816	-	478688046	ATP synthase delta chain	336.256	508.934	571.087	646.637
XNR_1465	1746088..1746633	546	-	478688047	ATP synthase B chain	502.629	664.287	881.526	976.988
XNR_1466	1746679..1746915	237	-	478688048	ATP synthase C chain	975.564	1170.67	1445.86	1664.54
XNR_1467	1746999..1747808	810	-	478688049	ATP synthase A chain	278.547	145.535	464.034	544.966
XNR_1468	1748080..1748508	429	-	478688050	ATP synthase protein I	522.818	159.273	784.523	1647.58
XNR_1469	1748821..1750173	1353	-	478688051	Undecaprenyl-phosphate N-acetylglucosaminyl 1-phosphate transferase	66.8675	97.6073	86.9116	122.395
XNR_1470	1750453..1751127	675	-	478688052	Protein tyrosine phosphatase	25.3806	37.9302	44.0745	35.5823
XNR_1471	1751124..1751771	648	-	478688053	YrdC/Sua5 family protein, required for threonylcarbamoyladenosine (t(6)A) formation in tRNA	33.1662	58.9492	56.2789	32.2122
XNR_1472	1752005..1752850	846	-	478688054	Methylase of polypeptide chain release factor	20.8551	23.5414	39.6481	31.2412
XNR_1473	1752891..1753967	1077	-	478688055	Peptide chain release factor 1	50.8699	41.0251	107.989	72.278
XNR_1474	1754112..1754333	222	-	478688056	50S ribosomal protein L31	4331.71	1879.33	8461.38	12226.4
XNR_1475	1754652..1755797	1146	-	478688057	Cell envelope-associated transcriptional attenuator LytR-CpsA-Psr, subfamily A1	8.26088	14.0965	11.7233	6.09067
XNR_1476	1756245..1758308	2064	-	478688058	Transcription termination factor Rho	102.494	122.352	322.165	117.806
XNR_1477	1758692..1759609	918	-	478688059	Homoserine kinase	20.7464	13.3968	50.5234	37.851
XNR_1478	1760004..1761062	1059	-	478688060	Threonine synthase	83.3529	89.189	130.122	172.988
XNR_1479	1761069..1762358	1290	-	478688061	Homoserine dehydrogenase	57.2914	32.4278	90.3772	167.983
XNR_1480	1762476..1763867	1392	-	478688062	Diaminopimelate decarboxylase	5.9319	13.7843	9.30073	4.83205
XNR_1481	1763887..1764861	975	-	478688063	Arginyl-tRNA synthetase	10.0137	11.2086	12.6635	21.7806
XNR_1482	1765014..1765469	456	-	478688064	Two-component system response regulator	351.627	1025.82	157.328	80.7435
XNR_1483	1765634..1765705	72	+	478686601	Arg tRNA	882098	232382	2959280	2822180
XNR_1484	1765810..1766856	1047	-	478688065	Hypothetical protein	41.5607	70.3132	74.0435	25.7576
XNR_1485	1767073..1768140	1068	+	478688066	Secreted hydrolase	20.441	16.4376	30.4723	36.5144
XNR_1486	1768164..1769579	1416	-	478688067	Aldehyde dehydrogenase	162.951	91.779	318.04	377.909
XNR_1487	1769955..1770440	486	-	478688068	Hypothetical protein	110.72	103.409	167.683	249.906
XNR_1488	1770516..1771421	906	-	478688069	RNA polymerase sigma factor	313.506	227.669	368.152	592.018
XNR_1489	1771929..1772732	804	+	478688070	DSBA oxidoreductase	5.86085	12.8483	5.65497	6.13822
XNR_1490	1772729..1773616	888	+	478688071	Cytochrome c-type biogenesis protein CcdA (DsbD-like protein)	1.07851	4.05937	0.62037	0.598564
XNR_1491	1773686..1774480	795	+	478688072	Alpha/beta hydrolase fold-domain-containing protein	10.9398	28.695	8.61111	6.92368
XNR_1492	1774501..1775637	1137	-	478688073	Ku protein	4.74853	2.97882	7.739	17.1301
XNR_1493	1775711..1776616	906	+	478688074	ATP-dependent DNA ligase clustered with Ku protein, LigD	3.55705	1.75807	7.85874	9.91557
XNR_1494	1776781..1777158	378	+	478688075	Hypothetical protein	15.1495	15.7718	26.5134	34.8838
XNR_1495	1777315..1778712	1398	+	478688076	Cell division protein FtsW	2.18951	3.88166	3.91519	1.71708
XNR_1496	1778709..1780166	1458	+	478688077	Cell division protein FtsI [Peptidoglycan synthetase]	4.12457	7.14616	7.79538	3.59717
XNR_1497	1780219..1781325	1107	-	478688078	Hypothetical protein	38.1148	45.4789	39.5068	38.5719
XNR_1498	1781687..1782841	1155	-	478688079	Hypothetical protein	5.01726	3.89678	7.14626	11.2045
XNR_1499	1783001..1783264	264	+	478688080	Hypothetical protein	54.7888	112.241	53.4388	108.85
XNR_1500	1783395..1784525	1131	+	478688081	Secreted protein	1.77688	3.66428	2.74905	1.32621
XNR_1501	1784706..1784921	216	-	478688082	Hypothetical protein	190.257	48.1105	397.032	595.897
XNR_1502	1785108..1786352	1245	-	478688083	Oxygenase subunit	96.9294	197.023	42.4441	34.2581
XNR_1503	1786410..1787036	627	-	478688084	ATP/GTP-binding protein	110.166	269.269	23.0222	12.5551
XNR_1504	1787017..1787418	402	-	478688085	DUF742 domain-containing protein	220.411	582.172	55.2227	16.3943
XNR_1505	1787415..1787915	501	-	478688086	Roadblock/LC7 family protein	176.113	410.494	62.5754	4.11654
XNR_1506	1787912..1790896	2985	-	478688087	Two component sensor histidine kinase	29.2571	73.9698	10.5564	5.46171
XNR_1507	1791217..1792068	852	+	478688088	Hypothetical protein	15.4095	27.6083	9.16589	3.15847
XNR_1508	1792468..1792923	456	-	478688089	MarR-family transcriptional regulator	9.84824	7.30121	38.4951	8.07435
XNR_1509	1793120..1793944	825	+	478688090	secreted hydrolase	21.1922	4.96621	15.7104	3.95431
XNR_1510	1794092..1794910	819	+	478688091	Deacetylase	4.7039	2.00579	4.82789	2.66182
XNR_1511	1794999..1797410	2412	-	478688092	ATP-dependent protease La Type I	22.2851	28.9939	27.9344	55.5778
XNR_1512	1797714..1799219	1506	+	478688093	Major facilitator superfamily transporter MFS 1	37.2832	42.7233	77.6969	72.7609
XNR_1513	1799250..1799789	540	+	478688094	Transcriptional regulator, TetR family	42.0674	28.3599	67.9472	111.693
XNR_1514	1799850..1801295	1446	-	478688095	Argininosuccinate synthase	8.46598	13.6838	7.87055	1.98102
XNR_1515	1801413..1802078	666	+	478688096	RNA polymerase ECF-subfamily sigma factor	1.10356	1.33328	0.91691	0.88468
XNR_1516	1802075..1802965	891	+	478688097	Hypothetical protein	0.082601	0	0.617671	0
XNR_1517	1802962..1803744	783	+	478688098	ABC transporter ATP-binding protein	0.391776	1.59748	0	0
XNR_1518	1803741..1805117	1377	+	478688099	Hypothetical protein	0.193793	0.526801	0.362285	0
XNR_1519	1805262..1805837	576	+	478688100	Hypothetical protein	0.456274	0.826879	0	0
XNR_1520	1805950..1806678	729	+	478688101	Hypothetical protein	30.772	27.0026	17.7625	23.3702
XNR_1521	1806774..1807514	741	+	478688102	Two-component system response regulator	55.9521	106.182	50.5233	83.0229
XNR_1522	1807511..1808596	1086	+	478688103	Two-component system sensor histidine kinase	20.6045	39.9075	27.9262	19.5116
XNR_1523	1808867..1812646	3780	+	478688104	Alpha-ketoglutarate decarboxylase	288.508	352.486	326.066	367.766
XNR_1524	1812735..1815740	3006	-	478688105	ATP/GTP-binding protein	21.3216	26.9376	25.9657	16.8485
XNR_1525	1815852..1817261	1410	-	478688106	Hypothetical protein	6.40904	1.53724	16.21	16.6603
XNR_1526	1817258..1818502	1245	-	478688107	Hypothetical protein	15.9366	6.52788	35.9143	27.9577
XNR_1527	1818726..1818926	201	-	478688108	Hypothetical protein	289.495	223.393	307.258	53.9014
XNR_1528	1818964..1822290	3327	-	478688109	Hypothetical protein	13.8113	25.6569	21.6638	10.5169
XNR_1529	1822384..1823406	1023	-	478688110	AAA family ATPase	31.544	50.8834	36.8074	18.5071
XNR_1530	1823527..1825791	2265	-	478688111	Hypothetical protein	17.6907	20.7063	40.2432	21.5051
XNR_1531	1825788..1826309	522	-	478688112	Hypothetical protein	139.69	186.482	384.071	193.62
XNR_1532	1826592..1826774	183	+	478688113	Hypothetical protein	312.34	361.891	325.453	424.841
XNR_1533	1826808..1827662	855	-	478688114	Membrane protein	0.871518	0.947641	0.651701	2.51517
XNR_1534	1827833..1828783	951	+	478688115	Hypothetical protein	151.216	48.3357	94.3245	571.821
XNR_1535	1828785..1829840	1056	+	478688116	PadR-like family transcriptional regulator	136.166	53.9912	99.6784	508.764
XNR_1536	1830486..1831094	609	-	478688117	Acetyltransferase	13.1386	13.6783	14.6326	29.245
XNR_1537	1831115..1832080	966	-	478688118	Dehydrogenase	30.4692	34.4266	27.8535	54.2863
XNR_1538	1832387..1833610	1224	-	478688119	NAD-dependent malic enzyme	67.8406	141.415	92.4628	51.0361
XNR_1539	1834142..1835092	951	+	478688120	arginine/ornithine binding protein	7.90274	9.50188	7.95508	10.9649
XNR_1540	1835123..1836070	948	+	478688121	ABC-type amino acid transport system, permease component	4.34872	2.9035	3.99352	9.9081
XNR_1541	1836067..1836828	762	+	478688122	ATP-binding protein	6.19846	8.83917	8.35831	8.06451
XNR_1542	1836924..1837736	813	-	478688123	Methyltransferase	94.3492	115.452	139.99	154.557
XNR_1543	1837831..1838427	597	+	478688124	zf-CGNR multi-domain protein	9.79297	10.1786	17.2305	12.4686
XNR_1544	1838364..1838834	471	-	478688125	Signal peptidase	5.49543	11.4912	11.0636	7.62482
XNR_1545	1839012..1839407	396	+	478688126	Nickel-dependent superoxide dismutase	793.067	350.155	304.29	1024.41
XNR_1546	1839614..1840225	612	+	478688127	Hypothetical protein	47.4528	165.957	47.7272	34.0366
XNR_1547	1840668..1841006	339	+	478688128	Hypothetical protein	2.05469	4.46831	3.0729	0
XNR_1548	1841044..1841409	366	-	478688129	GntR family transcriptional regulator	32.1278	18.7817	82.6646	64.8041
XNR_1549	1841412..1842407	996	-	478688130	Hypothetical protein	34.3365	22.2143	86.3014	70.338
XNR_1550	1842619..1842960	342	+	478688131	Hypothetical protein	72.862	32.8285	325.101	113.271
XNR_1551	1842997..1843593	597	-	478688132	Acetyltransferase	45.5085	140.934	15.0767	9.35145
XNR_1552	1843804..1844847	1044	-	478688133	Polyprenyl diphosphate synthase	94.4362	351.348	17.1867	10.7299
XNR_1553	1845360..1845764	405	-	478688134	Hypothetical protein	417.558	1351.13	50.2263	20.192
XNR_1554	1845775..1847181	1407	-	478688135	Nucleotide-binding protein	1155.65	2637.54	57.2296	19.0877
XNR_1555	1847368..1847829	462	+	478688136	Transcriptional regulator	13.776	9.51066	4.90542	42.5969
XNR_1556	1847953..1849176	1224	+	478688137	Flavohemoprotein (Hemoglobin-like protein) (Flavohemoglobin) (Nitric oxide dioxygenase)	0.167095	0.302816	0	0
XNR_1557	1849350..1849580	231	+	478688138	Hypothetical protein	1065.28	2983.18	1308.37	661.247
XNR_1558	1849757..1850350	594	+	478688139	Hypothetical protein	830.639	1277.31	1080.8	293.158
XNR_1559	1850382..1851362	981	+	478688140	1-aminocyclopropane-1-carboxylate deaminase	173.598	220.857	373.703	148.128
XNR_1560	1851372..1852967	1596	-	478688141	Na+/H+ antiporter	1.22518	0.222032	0.610775	0.589305
XNR_1561	1853046..1853306	261	+	478688142	Hypothetical protein	52.5424	89.2683	49.1124	148.082
XNR_1562	1853525..1853938	414	+	478688143	anti-sigma factor rshA	1022.59	2213.61	1701.71	500.885
XNR_1563	1853953..1855032	1080	+	478688144	RNA polymerase sigma factor, sigH	312.605	759.897	534.707	161.369
XNR_1564	1855042..1855467	426	-	478688145	integral membrane protein	42.8814	71.7336	32.2554	80.55
XNR_1565	1855568..1856536	969	+	478688146	Transcription regulator [contains diacylglycerolkinase catalytic domain]	40.071	44.3779	48.2756	44.9725
XNR_1566	1856855..1857112	258	+	478688147	Transcription factor WhiB	2539.62	2936.92	2839.08	4406.14
XNR_1567	1857333..1858799	1467	-	478688148	Two-component system sensor histidine kinase	8.23548	12.7227	5.04778	11.0395
XNR_1568	1858976..1859518	543	-	478688149	Hypothetical protein	6.50486	2.72039	18.7084	4.81354
XNR_1569	1859962..1860744	783	+	478688150	Glucosamine-6-phosphate deaminase	16.6505	34.6122	25.6341	33.9196
XNR_1570	1860891..1862384	1494	-	478688151	Beta-hexosaminidase	2.90812	4.07244	5.27182	2.86116
XNR_1571	1862390..1863289	900	-	478688152	Maltose/maltodextrin ABC transporter, permease protein MalG	6.686	6.64938	9.75539	5.29452
XNR_1572	1863286..1864293	1008	-	478688153	Sugar ABC transporter permease	8.40342	6.52672	10.5611	6.62344
XNR_1573	1864385..1865683	1299	-	478688154	Sugar ABC transporter solute-binding protein	39.7491	23.134	58.2052	39.3115
XNR_1574	1865970..1866758	789	+	478688155	HTH-type transcriptional repressor dasR	15.7049	33.2045	24.6473	13.9888
XNR_1575	1867259..1869493	2235	+	478688156	Carbon starvation protein A	6.3573	14.6169	3.1413	3.63706
XNR_1576	1869490..1869732	243	+	478688157	Hypothetical protein	52.889	121.653	30.4224	66.0443
XNR_1577	1870363..1872738	2376	+	478688158	Ribonucleotide reductase of class Ia (aerobic), alpha subunit	35.3823	155.201	16.0589	4.72391
XNR_1578	1872738..1873790	1053	+	478688159	Ribonucleotide reductase of class Ia (aerobic), beta subunit	114.172	537.451	32.5096	16.8899
XNR_1579	1873877..1875244	1368	-	478688160	Cytochrome P450 hydroxylase	27.0963	28.1359	39.7938	27.8276
XNR_1580	1875241..1876293	1053	-	478688161	Lyase	36.1846	38.5452	43.0127	50.6696
XNR_1581	1876604..1877260	657	-	478688162	Peptide deformylase	86.4036	159.077	124.359	126.303
XNR_1582	1877353..1878345	993	-	478688163	Hypothetical protein	86.7062	80.9787	216.302	147.439
XNR_1583	1878580..1878888	309	-	478688164	Anti-sigma factor	499.964	762.994	679.046	711.016
XNR_1584	1878885..1879730	846	-	478688165	RNA polymerase sigma factor RpoE, ECF subfamily	169.934	265.202	190.972	181.071
XNR_1585	1879939..1880565	627	-	478688166	hydrolase	6.69294	15.2828	8.00772	7.72624
XNR_1586	1880896..1881768	873	-	478688167	hypothetical protein	24.0876	19.8281	39.3222	54.4623
XNR_1587	1881858..1882580	723	+	478688168	Integral membrane protein	4.36857	8.31275	4.90007	5.5158
XNR_1588	1882623..1883975	1353	+	478688169	3-phosphoshikimate 1-carboxyvinyltransferase	16.8158	24.7379	14.0538	26.7627
XNR_1589	1883993..1885009	1017	+	478688170	Ribosome small subunit-stimulated GTPase EngC	17.3197	25.4391	25.5892	20.1549
XNR_1590	1885137..1885460	324	+	478688171	Molecular chaperone	5.95556	4.98134	17.1286	6.61059
XNR_1591	1885426..1886043	618	-	478688172	TetR-family transcriptional regulator	15.453	15.6131	20.452	21.7064
XNR_1592	1886187..1886993	807	+	478688173	Histidinol-phosphatase [alternative form]	28.3125	80.799	14.7708	24.4312
XNR_1593	1887084..1888565	1482	-	478688174	Catalase	3623.68	1118.57	2231.26	3017.61
XNR_1594	1888683..1889099	417	+	478688175	Hydrogen peroxide sensitive repressor	649.434	219.866	990.238	1655.32
XNR_1595	1889208..1889281	74	-	478686601	Met tRNA	301440	114145	663587	277858
XNR_1596	1889614..1891386	1773	-	478688176	TPR repeat-containing protein	275.999	57.9249	815.137	846.359
XNR_1597	1891737..1891810	74	-	478686601	Met tRNA	704194	135713	2982030	547348
XNR_1598	1891852..1894770	2919	-	478688177	Integral membrane protein	267.802	282.899	220.487	219.087
XNR_1599	1895029..1895589	561	+	478688178	Hypothetical protein	30.8955	74.9406	27.2496	33.1505
XNR_1600	1895684..1896784	1101	-	478688179	Secreted protein	26.0226	30.6363	33.6154	41.1133
XNR_1601	1896810..1897067	258	-	478688180	Hypothetical protein	50.113	55.4136	101.622	55.1533
XNR_1602	1897255..1897737	483	-	478688181	Molybdenum cofactor biosynthesis protein MoaE	31.769	37.4042	46.907	54.0178
XNR_1603	1897845..1899116	1272	-	478688182	NAD-dependent epimerase/dehydratase	28.2496	62.7646	36.5997	37.2323
XNR_1604	1899311..1900795	1485	+	478688183	Collagen alpha 1(I) chain precursor	73.701	118.688	120.443	139.579
XNR_1605	1900792..1901325	534	+	478688184	NUDIX hydrolase	60.9852	108.036	75.5785	102.585
XNR_1606	1901389..1902141	753	-	478688185	Hypothetical protein	88.8144	37.6181	231.674	171.374
XNR_1607	1902157..1902837	681	-	478688186	DUF124 domain-containing protein	111.299	59.4121	274.461	244.245
XNR_1608	1902849..1904537	1689	-	478688187	Stress protein	46.4409	23.1047	122.247	105.796
XNR_1609	1904654..1905238	585	-	478688188	Metal-dependent hydrolase	10.9906	12.112	24.4334	17.1451
XNR_1610	1905532..1906734	1203	+	478688189	Secreted protein	1.02359	0.618333	0.850466	0.410286
XNR_1611	1906776..1908548	1773	+	478688190	ABC transporter ATP-binding protein	56.7146	37.8285	74.2512	88.3749
XNR_1612	1909765..1910103	339	-	478688191	Hypothetical protein	103.967	145.22	122.916	71.1572
XNR_1613	1910100..1910471	372	-	478688192	WhiB-family transcriptional regulator	54.029	76.155	52.3724	26.4689
XNR_1614	1910639..1910953	315	-	478688193	Hypothetical protein	1842.09	2155.78	966.322	1691
XNR_1615	1911114..1913297	2184	-	478688194	ATP-dependent DNA helicase	4.10785	6.40323	4.51096	3.52337
XNR_1616	1913523..1913780	258	+	478688195	Glutaredoxin-like protein	642.125	1510.02	698.655	643.456
XNR_1617	1913853..1914797	945	-	478688196	NADH pyrophosphatase	12.3328	13.3267	16.6114	22.6595
XNR_1618	1914939..1916342	1404	-	478688197	Peptidase	16.1499	11.8443	18.4158	27.6778
XNR_1619	1916352..1919927	3576	-	478688198	ATP-dependent DNA helicase	3.52713	1.74328	7.57179	6.45331
XNR_1620	1920111..1923488	3378	-	478688199	ATP-dependent DNA helicase	2.25895	2.43677	2.54719	3.49246
XNR_1621	1923777..1924157	381	-	478688200	Methylated-DNA-protein-cysteine methyltransferase	25.3605	31.0226	64.0035	57.1794
XNR_1622	1924510..1927290	2781	+	478688201	Integral membrane protein	8.83105	23.4058	8.58474	11.4687
XNR_1623	1927394..1928980	1587	+	478688202	Protease	2.54849	4.69297	3.99582	2.37253
XNR_1624	1929309..1930925	1617	+	478688203	Protease	5.59245	4.81224	10.53	14.8043
XNR_1625	1931041..1932219	1179	-	478688204	Sulfur carrier protein adenylyltransferase ThiF	395.254	835.924	220.451	680.983
XNR_1626	1932301..1933050	750	-	478688205	Hypothetical protein	242.564	763.252	58.2354	11.9869
XNR_1627	1933038..1934054	1017	-	478688206	NDP-hexose 4-ketoreductase	147.497	472.711	34.9893	7.05421
XNR_1628	1934196..1935521	1326	-	478688207	Hypothetical protein	52.7223	134.094	18.1784	3.28865
XNR_1629	1935598..1939755	4158	-	478688208	Glycoltransferase	110.601	322.644	30.2448	4.98477
XNR_1630	1939955..1941289	1335	-	478688209	Hypothetical protein	37.532	82.4946	42.0795	34.0753
XNR_1631	1941298..1942350	1053	-	478688210	Hydrolase	67.4867	155.999	60.0178	61.2861
XNR_1632	1942597..1942818	222	+	478688211	Hypothetical protein	126.927	161.505	111.068	292.266
XNR_1633	1943025..1943666	642	+	478688212	TetR-family transcriptional regulator	126.843	226.356	103.456	170.718
XNR_1634	1943809..1944039	231	+	478688213	ATP-binding protein	1293.81	2523.73	1566.48	2842.5
XNR_1635	1944328..1944603	276	+	478688214	Hypothetical protein	296.456	201.469	815.626	383.389
XNR_1636	1944623..1945354	732	-	478688215	Hypothetical protein	64.5241	137.752	84.2963	81.3332
XNR_1637	1946108..1947790	1683	+	478688216	ATP-dependent RNA helicase	168.641	53.7112	718.632	265.145
XNR_1638	1947875..1948741	867	+	478688217	Hydrolase	34.9167	41.4095	83.1933	56.1883
XNR_1639	1948760..1949668	909	-	478688218	Hypothetical protein	1.77098	1.75061	0	1.16159
XNR_1640	1949946..1950098	153	+	478688219	Hypothetical protein	644.943	103.129	2092.22	1950.24
XNR_1641	1950199..1950804	606	-	478688220	Membrane protein, MarC family	1.40809	3.06217	0	0
XNR_1642	1950934..1951812	879	-	478688221	putative metal-dependent phosphoesterases (PHP family)	4.4554	7.76958	3.77167	6.67168
XNR_1643	1952036..1953286	1251	+	478688222	Integral membrane transporter	0.488388	0.885077	0	0.783039
XNR_1644	1953371..1953988	618	-	478688223	Hypothetical protein	11.2137	30.4828	10.226	9.86653
XNR_1645	1954560..1955675	1116	+	478688224	Metal-transporter	9.40377	19.9763	16.2992	10.7837
XNR_1646	1955747..1956565	819	+	478688225	Methyltransferase type 11	15.403	41.1187	13.1043	6.65455
XNR_1647	1956589..1957113	525	+	478688226	Hypothetical protein	30.8129	64.1367	36.8659	30.4886
XNR_1648	1957127..1957900	774	-	478688227	Lipoprotein	12.2365	23.2573	9.67093	5.02438
XNR_1649	1958192..1959463	1272	+	478688228	Magnesium transporter	13.6726	27.7668	19.4933	12.6667
XNR_1650	1959456..1960073	618	+	478688229	Integral membrane protein	19.4188	26.0219	25.5649	11.8398
XNR_1651	1960203..1961339	1137	+	478688230	ATP-binding protein	94.1183	143.314	96.9652	218.738
XNR_1652	1961421..1962164	744	-	478688231	Hypothetical protein	40.2097	82.7632	65.9451	23.4814
XNR_1653	1962321..1962764	444	-	478688232	Twin-arginine translocation protein TatB	158.559	182.625	129.984	125.415
XNR_1654	1962959..1964680	1722	-	478688233	Serine protease	16.1056	23.4177	23.8068	20.8081
XNR_1655	1965031..1965930	900	-	478688234	membrane protein	126.789	144.07	226.813	173.543
XNR_1656	1965927..1966736	810	-	478688235	RNA polymerase sigma factor SigE, ECF subfamily	557.842	673.228	820.984	698.934
XNR_1657	1966786..1967712	927	+	478688236	O-methyltransferase family 3	6.20165	12.8038	8.21826	8.49577
XNR_1658	1967814..1967981	168	-	478688237	Hypothetical protein	15740.5	29918.4	25757.4	25099.5
XNR_1659	1968324..1969124	801	+	478688238	Enoyl-CoA hydratase	16.3405	38.7379	12.7874	16.4505
XNR_1660	1969211..1969693	483	-	478688239	Kanamycin acetyltransferase	28.5314	37.4042	66.5777	70.0772
XNR_1661	1969690..1970304	615	-	478688240	DNA-3-methyladenine glycosylase	20.5239	11.982	55.621	34.7834
XNR_1662	1970301..1970702	402	-	478688241	Secreted protein	27.8355	27.796	59.4706	53.2815
XNR_1663	1970840..1971700	861	+	478688242	Dihydropteroate synthase	6.04512	12.2072	7.74925	9.34608
XNR_1664	1971752..1972630	879	+	478688243	acetyltransferase	6.8092	17.3673	6.28612	4.24561
XNR_1665	1972646..1973086	441	-	478688244	Hypothetical protein	2.85415	3.87931	3.55711	3.43208
XNR_1666	1973137..1973943	807	+	478688245	AraC-family transcriptional regulator	2.82184	4.60247	4.92358	2.71458
XNR_1667	1974009..1974800	792	-	478688246	Lysine decarboxylase	256.849	334.029	266.137	431.449
XNR_1668	1974956..1976035	1080	-	478688247	N-succinyl-L, L-diaminopimelate desuccinylase	6.93669	12.336	10.1803	9.82243
XNR_1669	1976107..1977018	912	+	478688248	Hypothetical protein	23.9677	31.3779	23.9765	51.4725
XNR_1670	1977040..1977237	198	+	478688249	Hypothetical protein	43.1978	64.0512	58.7314	141.667
XNR_1671	1977655..1978080	426	+	478688250	ATP-binding protein	264.139	211.062	5.69213	12.8148
XNR_1672	1978149..1979270	1122	-	478688251	N-succinyl-L, L-diaminopimelate aminotransferasealternative	7.73384	21.1916	9.25309	6.24948
XNR_1673	1979389..1979709	321	-	478688252	4Fe-4S ferredoxin, iron-sulfur binding protein	892.486	1090.73	1170.72	1447.47
XNR_1674	1979853..1980860	1008	+	478688253	Acetyltransferase	20.0552	48.7585	22.7064	21.9083
XNR_1675	1980860..1981693	834	+	478688254	Hypothetical protein	6.93352	15.1762	9.42677	5.84705
XNR_1676	1981751..1982854	1104	-	478688255	Aldose 1-epimerase	1.83004	2.74467	1.41565	0.455296
XNR_1677	1982851..1983882	1032	-	478688256	LacI-family transcriptional regulator	3.08592	7.82941	4.10237	3.95816
XNR_1678	1983952..1985022	1071	-	478688257	Ribose ABC transport system, permease protein RbsC	3.7335	7.83432	2.44897	2.83546
XNR_1679	1985019..1986047	1029	-	478688258	Sugar uptake ABC transporter permease	1.99592	6.36108	3.08793	0.496564
XNR_1680	1986044..1987624	1581	-	478688259	Ribose ABC transport system, ATP-binding proteinRbsA	4.54118	14.8135	4.93933	0.89357
XNR_1681	1987739..1988821	1083	-	478688260	Ribose ABC transport system, periplasmic ribose-binding protein RbsB	12.7278	44.2584	6.76375	6.05986
XNR_1682	1989918..1992128	2211	+	478688261	Beta-galactosidase	0.198381	0.154078	0.211921	0.613417
XNR_1683	1992199..1993062	864	-	478688262	periplasmic binding protein	125.341	211.257	163.283	148.24
XNR_1684	1993258..1995303	2046	-	478688263	Membrane protein	64.4989	142.85	60.9522	44.1073
XNR_1685	1995526..1995984	459	-	478688264	Integral membrane protein	15.7063	21.6484	18.1962	31.921
XNR_1686	1995981..1996898	918	-	478688265	N-acetyl-1-D-myo-inosityl-2-amino-2-deoxy-alpha- D-glucopyranoside deacetylase MshB	35.4517	67.4161	22.5869	42.439
XNR_1687	1997021..1997215	195	-	478688266	Small membrane protein	1857.61	5021.58	463.541	313.073
XNR_1688	1997430..1999571	2142	+	478688267	Peptidase	9.86092	20.9019	11.8507	9.31669
XNR_1689	1999568..2000566	999	-	478688268	Hypothetical protein	28.2799	22.1307	42.7213	68.0124
XNR_1690	2000664..2001536	873	-	478688269	streptomycin 6-kinase-like protein	6.36116	8.30013	7.61076	13.4626
XNR_1691	2001737..2002963	1227	-	478688270	Oligopeptide transport ATP-binding protein OppF	1.7216	2.11351	4.1528	0.801366
XNR_1692	2002950..2003930	981	-	478688271	Oligopeptide transport ATP-binding protein OppD	5.26055	8.73894	13.1124	4.21716
XNR_1693	2003944..2004930	987	-	478688272	Oligopeptide transport system permease protein OppC	0.29002	0	0.542176	0
XNR_1694	2004923..2005846	924	-	478688273	Oligopeptide transport system permease protein OppB	1.57656	1.2857	4.12619	1.70621
XNR_1695	2005937..2007568	1632	-	478688274	Oligopeptide ABC transporter, periplasmic oligopeptide-binding protein OppA	2.82662	2.59733	1.48851	5.74474
XNR_1696	2007773..2008921	1149	-	478688275	Oligopeptide transport ATP-binding protein OppF	69.3039	72.2201	160.91	66.3516
XNR_1697	2008914..2009972	1059	-	478688276	Oligopeptide transport ATP-binding protein OppD	64.8891	68.6069	171.84	46.9607
XNR_1698	2009984..2010952	969	-	478688277	Oligopeptide transport system permease protein OppC	55.0606	45.9917	128.18	47.1141
XNR_1699	2010945..2011874	930	-	478688278	Dipeptide transport system permease protein DppB	52.9269	45.4788	112.243	51.8928
XNR_1700	2012013..2013635	1623	-	478688279	Peptide transport system secreted peptide-binding protein	948.507	894.566	1428.73	817.161
XNR_1701	2014153..2016060	1908	-	478688280	GTP-binding protein TypA/BipA	76.1892	35.3801	144.49	209.719
XNR_1702	2016243..2016968	726	-	478688281	Hypothetical protein	0.760127	0.590371	2.43602	1.56693
XNR_1703	2017237..2019516	2280	-	478688282	Lipoprotein	3.20573	8.19296	2.66352	0.988421
XNR_1704	2020277..2020696	420	+	478688283	Hypothetical protein	5.21393	7.08667	19.4943	5.64271
XNR_1705	2020683..2023376	2694	-	478688284	Magnesium or manganese-dependent protein phosphatase	21.1346	22.608	33.4874	26.7054
XNR_1706	2023717..2024115	399	-	478688285	Regulatory protein	31.4279	42.3243	103.491	16.6422
XNR_1707	2024350..2024787	438	-	478688286	MutT protein	676.827	1343.56	1037.45	795.918
XNR_1708	2024826..2024993	168	-	478688287	Hypothetical protein	6988.55	14679.4	9492.26	9109.1
XNR_1709	2025297..2026049	753	-	478688288	GntR-family transcriptional regulator	114.013	147.665	143.638	78.2358
XNR_1710	2026192..2027106	915	-	478688289	Hypothetical protein	50.0486	72.9073	47.1545	53.5597
XNR_1711	2027315..2028898	1584	-	478688290	Peptidase S8 and S53 subtilisin kexin sedolisin	193.158	99.6621	70.2327	36.8541
XNR_1712	2029246..2032011	2766	+	478688291	HAD-superfamily hydrolase subfamily IA	0.333101	0.241464	0	0.32044
XNR_1713	2032182..2032829	648	-	478688292	DUF402 domain containing protein	28.3188	4.16112	127.82	34.0529
XNR_1714	2033185..2033700	516	+	478688293	Hypothetical protein	16.1191	9.84664	10.8346	16.9873
XNR_1715	2033778..2034971	1194	+	478688294	Secreted protein	25.3055	24.0217	77.2361	25.6684
XNR_1716	2034962..2036641	1680	+	478688295	membrane protein	13.7513	18.4287	39.749	18.0642
XNR_1717	2036756..2038132	1377	+	478688296	Superfamily I DNA and RNA helicase and helicase subunit	8.62381	14.2236	27.896	6.99101
XNR_1718	2038430..2038774	345	+	478688297	Hypothetical protein	50.8875	60.0505	100.293	68.3068
XNR_1719	2038898..2039617	720	+	478688298	Hypothetical protein	100.18	243.062	102.676	41.2116
XNR_1720	2039608..2039681	74	+	478686601	Lys tRNA	219839	169890	178447	456637
XNR_1721	2039750..2041030	1281	-	478688299	M6 family metalloprotease domain protein	0.685843	0	0	0.761277
XNR_1722	2041425..2043362	1938	+	478688300	Sensory box/GGDEF family protein	55.2938	128.556	55.4241	36.676
XNR_1723	2043372..2043983	612	-	478688301	Transcriptional regulator	4.16253	1.5087	11.413	11.0118
XNR_1724	2044049..2044882	834	+	478688302	Short-chain type dehydrogenase/reductase	3.87197	5.38509	5.38672	5.84705
XNR_1725	2044980..2046065	1086	-	478688303	LuxAB-like protein	5.08674	6.65125	4.33338	5.11018
XNR_1726	2046165..2046896	732	-	478688304	Decarboxylase	42.515	86.9703	63.4229	44.1523
XNR_1727	2047067..2047906	840	-	478688305	Decarboxylase	15.4315	19.8831	22.6784	5.7921
XNR_1728	2048180..2049184	1005	+	478688306	NAD-binding protein	28.0687	55.877	40.2822	27.6155
XNR_1729	2049303..2050790	1488	+	478688307	Amidase	15.8479	34.1755	21.8477	12.7756
XNR_1730	2050870..2051373	504	-	478688308	DUF3830 domain containing protein	34.0823	47.0918	46.466	17.6614
XNR_1731	2051470..2052351	882	+	478688309	amino acid ABC transporter, solute-binding component	8.70413	10.0104	10.0135	17.5114
XNR_1732	2052348..2053085	738	+	478688310	Amino acid ABC transporter permease	4.45873	4.61732	3.17537	8.42532
XNR_1733	2053082..2053732	651	+	478688311	Amino acid ABC transporter integral membrane protein	2.78763	1.37778	0	5.48524
XNR_1734	2053722..2054537	816	+	478688312	Amino acid ABC transporter ATP-binding protein	6.48785	8.06233	5.54453	6.01834
XNR_1735	2054756..2055499	744	+	478688313	IclR-family transcriptional regulator	62.4667	101.599	73.7957	44.6905
XNR_1736	2055512..2056504	993	-	478688314	Transcriptional regulator, AraC family	6.26012	5.86802	9.68517	6.22982
XNR_1737	2056557..2056952	396	+	478688315	Cupin 2 domain-containing protein	10.5391	1.59162	2.18913	2.11218
XNR_1738	2057320..2057754	435	-	478688316	Pyridoxamine 5'-phosphate oxidase	4.63522	7.95802	5.4728	8.80071
XNR_1739	2057938..2058011	74	+	478686601	Lys tRNA	175408	142350	136916	350514
XNR_1740	2058227..2058829	603	-	478688317	Chitin-binding protein	11.4908	10.7977	10.6081	0
XNR_1741	2059177..2060547	1371	-	478688318	Membrane protease subunit	0.486969	1.32376	0.364144	0.351344
XNR_1742	2060559..2061413	855	-	478688319	Membrane protein	0.784366	2.3691	1.3034	0.628793
XNR_1743	2061608..2061681	74	+	478686601	Lys tRNA	159051	140027	128701	296352
XNR_1744	2062121..2064052	1932	+	478688320	Glycosyl transferase	29.7502	51.7079	33.2221	32.7667
XNR_1745	2064049..2065992	1944	+	478688321	Secreted protein	32.5195	55.0833	48.879	34.6632
XNR_1746	2066069..2067097	1029	-	478688322	Secreted endoglucanase	52.6509	61.3657	78.7422	130.596
XNR_1747	2067207..2068034	828	-	478688323	Secreted protein	1.99998	4.44818	2.03937	0
XNR_1748	2068037..2068603	567	-	478688324	membrane protein	3.89593	6.77795	1.16531	0
XNR_1749	2068801..2069580	780	+	478688325	putative NagD-like phosphatase	74.1344	106.516	89.8165	136.382
XNR_1750	2069600..2070688	1089	-	478688326	Hypothetical protein	0.705886	1.74441	0.959717	0
XNR_1751	2070920..2072029	1110	+	478688327	Oxidoreductase	4.26278	7.15716	4.68766	8.59348
XNR_1752	2072084..2072971	888	-	478688328	2-hydroxyhepta-2, 4-diene-1, 7-dioate isomerase / 5-carboxymethyl-2-oxo-hex-3- ene-1, 7-dioate decarboxylase	4.47995	9.47187	6.2037	2.99282
XNR_1753	2073153..2073905	753	-	478688329	Preprotein translocase subunit YidC	1.54909	1.68439	2.31674	3.72551
XNR_1754	2074062..2074394	333	-	478688330	Hypothetical protein	43.2992	41.9535	60.9094	108.258
XNR_1755	2074594..2075607	1014	+	478688331	SEC-C domain-containing protein	37.2207	19.4356	6.28989	12.6433
XNR_1756	2075693..2076922	1230	-	478688332	Cytosine-specific methyltransferase	59.0834	80.6814	81.1575	86.6946
XNR_1757	2077137..2078963	1827	-	478688333	Helicase domain-containing protein	43.7242	37.3337	93.0053	67.9972
XNR_1758	2078960..2080366	1407	-	478688334	Hypothetical protein	67.5097	38.2699	143.781	133.273
XNR_1759	2080449..2081126	678	-	478688335	Hypothetical protein	197.224	66.9346	365.571	488.117
XNR_1760	2081361..2082122	762	+	478688336	Hypothetical protein	36.8859	41.4336	24.3151	18.3284
XNR_1761	2082243..2083211	969	-	478688337	AraC-family transcriptional regulator	2.37458	2.42061	4.43914	2.14155
XNR_1762	2083419..2084720	1302	+	478688338	Permeases of the major facilitator superfamily	0.258752	0.562705	1.16093	0
XNR_1763	2084888..2085274	387	+	478688339	Very-short-patch mismatch repair endonuclease (G-T specific)	4.90963	0	2.29457	8.85564
XNR_1764	2085304..2086713	1410	-	478688340	Integral membrane protein	6.03204	8.71105	5.28588	7.14011
XNR_1765	2087102..2088421	1320	+	478688341	Secreted protein	14.7661	36.264	14.8492	20.5725
XNR_1766	2088438..2089109	672	-	478688342	DUF1707 domain containing protein	31.5952	68.4464	38.9243	37.556
XNR_1767	2089159..2090169	1011	-	478688343	ABC transporter, ATP-binding protein	0.844263	1.91251	1.0522	1.01521
XNR_1768	2090214..2091083	870	-	478688344	Integral membrane transporter	0.681569	0.463188	1.27415	0
XNR_1769	2091076..2091897	822	-	478688345	Integral membrane protein	1.56038	2.99413	1.37273	0
XNR_1770	2092120..2094450	2331	+	478688346	Multimodular transpeptidase-transglycosylase	1.33716	0.436185	0.999895	1.5436
XNR_1771	2094521..2094841	321	-	478688347	Quaternary ammonium compound-resistance protein sugE	42.1869	30.5811	49.0721	114.986
XNR_1772	2094998..2095339	342	-	478688348	GroES-family molecular chaperone	143.711	295.456	180.611	270.107
XNR_1773	2095417..2095803	387	-	478688349	Membrane protein	123.661	300.289	172.093	128.407
XNR_1774	2095918..2096385	468	+	478688350	Thiol peroxidase, Bcp-type	85.0696	124.34	63.9327	111.034
XNR_1775	2096558..2098057	1500	+	478688351	L-Proline/Glycine betaine transporter ProP	2.76311	2.14604	2.9517	2.5315
XNR_1776	2098101..2098183	83	+	478686601	Leu tRNA	9624.8	4836.99	15120.2	20715.9
XNR_1777	2098427..2099047	621	-	478688352	Non-canonical purine NTP pyrophosphatase, rdgB/HAM1 family	32.7215	9.59613	32.4891	54.8574
XNR_1778	2099401..2099784	384	-	478688353	Secreted protein	193.97	194.975	389.433	344.245
XNR_1779	2099917..2100642	726	-	478688354	Ribonuclease PH	40.3953	92.6883	35.7283	48.5748
XNR_1780	2100753..2100986	234	-	478688355	Phosphotransferase system IIB component	2.28615	6.21458	0	0
XNR_1781	2101153..2102439	1287	+	478688356	PTS transmembrane component	1.5215	1.71144	1.17697	3.40681
XNR_1782	2102445..2102828	384	-	478688357	Hypothetical protein	2.49479	3.39088	6.99581	2.24997
XNR_1783	2103042..2103791	750	-	478688358	Metal-dependent hydrolases of the beta-lactamasesuperfamily III	45.4808	42.3402	56.6825	54.69
XNR_1784	2104072..2105022	951	-	478688359	Cysteine synthase B	33.9666	11.9806	61.3677	108.005
XNR_1785	2105022..2105306	285	-	478688360	Molybdopterin converting factor small subunit	102.96	31.2912	109.987	332.205
XNR_1786	2105413..2105568	156	-	478688361	Hypothetical protein	984.128	723.032	1127.07	3965.99
XNR_1787	2105698..2106132	435	-	478688362	Mov34/MPN/PAD-1 family protein	36.8378	3.97901	23.7155	117.93
XNR_1788	2106233..2107678	1446	-	478688363	D-serine/D-alanine/glycine transporter	1.00676	1.49277	0.684395	0.990508
XNR_1789	2108050..2109159	1110	-	478688364	High-affinity leucine-specific transport system,periplasmic binding protein LivK	3.76128	5.45308	3.75013	6.33204
XNR_1790	2109294..2109896	603	-	478688365	DUF2017 domain containing protein	17.5909	25.4517	27.581	16.3763
XNR_1791	2109896..2110210	315	-	478688366	ATP-dependent Clp protease adapter protein ClpS	346.404	130.896	143.295	262.336
XNR_1792	2110328..2111776	1449	+	478688367	Nicotinate phosphoribosyltransferase	5.29563	9.1833	6.14475	5.59938
XNR_1793	2111885..2112475	591	+	478688368	Nicotinamidase	15.2082	16.6956	24.0569	31.6518
XNR_1794	2113680..2116085	2406	-	478688369	Secreted protease	43.2708	20.2246	24.7264	42.4958
XNR_1795	2116532..2116792	261	+	478688370	Hypothetical protein	46.7956	66.9512	85.9468	35.5396
XNR_1796	2116892..2117569	678	-	478688371	Membrane protein	3.2273	5.84866	5.36289	0.862397
XNR_1797	2117649..2118983	1335	-	478688372	Integral membrane protein	10.7521	27.0429	6.38707	7.25007
XNR_1798	2119295..2119771	477	+	478688373	sporulation and cell division protein SsgA	71.7452	352.964	17.007	8.95047
XNR_1799	2119856..2121280	1425	-	478688374	Oxidoreductase subunit	7.49415	11.1349	7.3095	4.70171
XNR_1800	2121480..2122880	1401	+	478688375	Secreted protein	0.237395	0.25813	0.710072	0.342556
XNR_1801	2122971..2124134	1164	-	478688376	4-hydroxyphenylpyruvate dioxygenase	2268.72	185.618	4177.75	3405.47
XNR_1802	2124267..2124737	471	+	478688377	AsnC-family transcriptional regulatory protein	10.5681	24.1316	12.6442	15.2496
XNR_1803	2124767..2125423	657	+	478688378	Permease membrane component	11.5038	21.7541	9.3503	16.2389
XNR_1804	2125416..2126726	1311	+	478688379	2-aminoethylphosphonate ABC transport system, ATP-binding component PhnT	17.0931	17.3023	20.7272	44.4415
XNR_1805	2126723..2127586	864	+	478688380	Permease membrane component	2.83694	3.73906	5.14277	4.962
XNR_1806	2127583..2128566	984	+	478688381	ABC transporter substrate-binding protein	1.23731	1.1871	0.544254	2.10049
XNR_1807	2128674..2129330	657	+	478688382	ArsR-family transcriptional regulator	11.1287	9.51741	7.48024	18.0432
XNR_1808	2129327..2129515	189	+	478688383	Hypothetical protein	18.3617	24.9569	51.4891	0
XNR_1809	2129512..2130825	1314	+	478688384	Major facilitator superfamily transporter MFS 1	2.66199	0.556635	2.29682	3.69347
XNR_1810	2130822..2131721	900	+	478688385	Phosphotransferase	3.58761	3.98963	6.70683	7.05936
XNR_1811	2131753..2132550	798	-	478688386	SdrC	13.8447	19.7259	27.1313	28.9332
XNR_1812	2132845..2133153	309	-	478688387	Metallo-beta-lactamase	7.73938	0	11.5746	26.0582
XNR_1813	2133358..2134014	657	-	478688388	Hypothetical protein	0.125041	0.679815	0	0
XNR_1814	2134011..2134832	822	-	478688389	ATP/GTP binding protein NosF	0.275362	0	0.686364	0.662238
XNR_1815	2134851..2135492	642	-	478688390	Transcriptional regulator, IclR family	0.3879	0.702968	0	0.932888
XNR_1816	2135547..2135906	360	+	478688391	IS1647-like transposase	6.80674	11.6862	5.35781	5.16948
XNR_1817	2135858..2136355	498	+	478688392	IS transposase	1.15267	1.04446	2.87312	1.38607
XNR_1818	2136570..2136884	315	-	478688393	Hypothetical protein	0.491354	0	3.67423	0
XNR_1819	2137263..2137784	522	-	478688394	hypothetical protein	5.15394	3.86491	6.64482	14.1048
XNR_1820	2138111..2138572	462	+	478688395	Acetyltransferase	19.4614	42.798	16.3514	12.6213
XNR_1821	2138582..2139457	876	-	478688396	Transposase IS4 family protein	2.44871	3.67254	8.20831	1.82764
XNR_1822	2139503..2140021	519	-	478688397	Hypothetical protein	51.8471	85.8315	91.2237	75.0734
XNR_1823	2140147..2140356	210	-	478688398	Hypothetical protein	2318.13	4447.09	1982.46	3930.51
XNR_1824	2140353..2141285	933	-	478688399	Transcriptional regulator	210.606	440.224	124.591	147.175
XNR_1825	2141288..2141458	171	+	478688400	Hypothetical protein	58.1062	52.6512	24.1391	46.5812
XNR_1826	2141455..2141661	207	+	478688401	Hypothetical protein	16.947	27.6408	25.3451	0
XNR_1827	2141658..2142035	378	+	478688402	Hypothetical protein	3.86797	5.25727	4.82063	0
XNR_1828	2142110..2142238	129	+	478688403	Hypothetical protein	51.5899	233.733	0	0
XNR_1829	2142235..2143416	1182	+	478688404	Protein-L-isoaspartate O-methyltransferase	5.28568	19.8947	3.04039	0.419074
XNR_1830	2143439..2143981	543	-	478688405	Hypothetical protein	17.1795	11.7884	21.2028	57.7625
XNR_1831	2144162..2145475	1314	+	478688406	Permease, major facilitator superfamily	0.409537	0	0	1.10804
XNR_1832	2145594..2147375	1782	-	478688407	DNA or RNA helicase, superfamily II	5.83735	19.7861	2.42502	2.85973
XNR_1833	2147659..2147730	72	+	478686601	Cys tRNA	2561.89	6231.07	1008.27	3891.32
XNR_1834	2147841..2150138	2298	-	478688408	Xanthine dehydrogenase, molybdenum binding subunit	13.6092	29.8321	18.6877	10.5833
XNR_1835	2150135..2152039	1905	-	478688409	Xanthine dehydrogenase iron-sulfur subunit	24.7391	64.7052	23.9991	17.849
XNR_1836	2152036..2152899	864	-	478688410	Xanthine dehydrogenase, FAD binding subunit	18.3111	39.7276	25.071	17.367
XNR_1837	2153252..2154889	1638	-	478688411	Beta-hexosaminidase	2.77517	4.95743	2.96458	1.71622
XNR_1838	2154891..2155724	834	-	478688412	Sugar transporter membrane protein	3.96201	3.91643	2.02002	1.29934
XNR_1839	2155721..2156677	957	-	478688413	sugar transporter membrane protein	0.904613	1.22953	0.563707	1.63168
XNR_1840	2156709..2158013	1305	-	478688414	Sugar transporter sugar-binding protein	2.6837	2.80588	1.92962	3.72359
XNR_1841	2159152..2159445	294	-	478688415	DUF3039 domain containing protein	2789.14	1965.38	3287.81	8872.1
XNR_1842	2159508..2160080	573	-	478688416	transcriptional regulator	21.0048	38.3436	17.1973	32.0795
XNR_1843	2160431..2161771	1341	+	478688417	UDP-N-acetylglucosamine 1-carboxyvinyltransferase	27.6384	86.4077	19.8078	21.6357
XNR_1844	2162073..2162354	282	-	478688418	DNA-binding protein HU 1	760.497	1618.05	743.471	1258.9
XNR_1845	2162761..2164227	1467	-	478688419	NADP-dependent malic enzyme	92.1204	138.481	134.271	102.602
XNR_1846	2164691..2167078	2388	-	478688420	Helicase	11.3039	16.4261	17.5289	17.2886
XNR_1847	2167203..2167790	588	-	478688421	DUF1470 domain-containing protein	25.9368	12.8192	36.3655	62.7318
XNR_1848	2167972..2168580	609	+	478688422	acetyltransferase	10.9023	24.317	19.8585	12.1014
XNR_1849	2168581..2169696	1116	-	478688423	transcriptional regulator	5.41807	7.44878	7.45104	8.98641
XNR_1850	2169872..2170933	1062	-	478688424	Secreted protein	8.14077	8.63592	10.8882	8.59536
XNR_1851	2170930..2171574	645	-	478688425	Lipoprotein	9.50346	13.266	15.3653	9.26577
XNR_1852	2171713..2173044	1332	-	478688426	Integral membrane protein	4.53393	3.8344	7.15744	5.45198
XNR_1853	2173041..2175206	2166	-	478688427	Bi-functional transferase/deacetylase	7.53725	8.3532	12.573	15.6867
XNR_1854	2175219..2176049	831	-	478688428	Hypothetical protein	18.7283	18.1998	26.3854	56.1381
XNR_1855	2176210..2177172	963	-	478688429	LysR-family transcriptional regulator	1.49581	2.43969	2.79632	1.07921
XNR_1856	2177256..2178635	1380	+	478688430	Transmembrane efflux protein	0.09665	0	0	0
XNR_1857	2179228..2179707	480	-	478688431	SsrA-binding protein	112.901	161.237	136.119	206.594
XNR_1858	2179726..2180961	1236	-	478688432	carboxy-terminal processing protease precursor	10.9554	27.2366	11.115	9.92992
XNR_1859	2180965..2181882	918	-	478688433	Cell division protein FtsX	62.7956	115.817	65.3832	38.998
XNR_1860	2181910..2182599	690	-	478688434	Cell division transporter, ATP-binding protein FtsE	69.7227	158.471	76.7233	58.8847
XNR_1861	2182912..2183103	192	+	478688435	membrane protein	180.661	177.507	325.528	486.833
XNR_1862	2183279..2183971	693	-	478688436	Hypothetical protein	285.648	431.56	499.99	478.234
XNR_1863	2184259..2185374	1116	-	478688437	Peptide chain release factor 2	403.055	295.243	253.335	401.243
XNR_1864	2185966..2187228	1263	-	478688438	serine/threonine protein kinase	12.2326	25.9604	10.4311	5.8064
XNR_1865	2187587..2189257	1671	-	478688439	serine/threonine protein kinase	58.0161	30.5515	91.8667	138.129
XNR_1866	2190116..2193079	2964	+	478688440	Hypothetical protein	20.0378	47.5213	34.6848	18.2945
XNR_1867	2192907..2193806	900	-	478688441	Delta 1-pyrroline-5-carboxylate reductase	0.815366	0.886584	1.21942	1.17656
XNR_1868	2194275..2195612	1338	+	478688442	Alpha-glucosides-binding periplasmic protein AglE precursor	38.7358	52.3084	71.1965	36.8778
XNR_1869	2195615..2196943	1329	+	478688443	ABC alpha-glucoside transporter, inner membrane subunit AglF	16.214	24.7153	25.6843	18.5861
XNR_1870	2196940..2197803	864	+	478688444	Alpha-glucoside transport system permease protein AglG	17.5374	17.2932	39.2136	12.405
XNR_1871	2198003..2200144	2142	+	478688445	CDP-glycosylpolyol phosphate:glycosylpolyol glycosylpolyolphosphotransferase	2.96414	1.1169	0.877829	0.211743
XNR_1872	2200141..2201334	1194	-	478688446	Glycosyltransferase family 4	29.6091	16.5344	11.5854	4.96808
XNR_1873	2201331..2204249	2919	-	478688447	glycosyl/glycerophosphate transferases involved in teichoic acid biosynthesis TagF/TagB/EpsJ/RodC	8.11015	2.73443	3.44756	0.755995
XNR_1874	2204246..2207818	3573	-	478688448	glycosyl/glycerophosphate transferases involved in teichoic acid biosynthesis TagF/TagB/EpsJ/RodC	9.6618	3.03049	3.03141	2.07177
XNR_1875	2208018..2208830	813	-	478688449	methyltransferase	14.7159	5.06368	8.3576	9.4078
XNR_1876	2208898..2209662	765	-	478688450	Methyltransferase type 11	4.85151	2.74753	0	0.729234
XNR_1877	2209673..2210926	1254	-	478688451	Acyltransferase mdmB	1.56921	2.05929	2.02313	2.73282
XNR_1878	2211084..2212046	963	+	478688452	UDP-glucose 4-epimerase	30.4397	54.4864	40.8263	26.9803
XNR_1879	2212133..2217058	4926	-	478688453	NAD-specific glutamate dehydrogenase, large form	72.263	78.0505	83.3758	71.3135
XNR_1880	2217720..2218388	669	-	478688454	Phosphatase	48.4888	54.9761	61.9497	106.359
XNR_1881	2218462..2218971	510	-	478688455	Hypothetical protein	20.1254	24.0917	30.3747	37.2999
XNR_1882	2219259..2219750	492	+	478688456	Hypothetical protein	0.19608	0	1.46624	0
XNR_1883	2219753..2220655	903	-	478688457	LysR-family transcriptional regulatory protein	23.7881	20.3042	35.8191	70.2916
XNR_1884	2220842..2220940	99	+	478688458	Hypothetical protein	0	0	0	0
XNR_1885	2221577..2222068	492	-	478688459	Membrane protein	1.56864	1.06603	0	5.6588
XNR_1886	2222655..2223053	399	+	478688460	Hypothetical protein	66.8925	106.595	94.8666	110.254
XNR_1887	2224460..2227276	2817	-	478688461	Protein export cytoplasm protein SecA ATPase RNAhelicase	303.591	406.273	352.991	507.262
XNR_1888	2227464..2228075	612	+	478688462	Acetyltransferase	1.66501	1.5087	1.03755	5.00538
XNR_1889	2228258..2229499	1242	+	478688463	DUF1006 domain-containing protein	30.7062	34.2214	80.6308	50.548
XNR_1890	2229553..2230356	804	-	478688464	LuxR family two component transcriptional regulator	401.657	596.676	575.394	404.441
XNR_1891	2230547..2231296	750	-	478688465	Sigma 54 modulation protein/SSU ribosomal protein S30P	2688.56	4080.47	2481.61	2130.66
XNR_1892	2231555..2232361	807	-	478688466	Competence protein F	35.4612	33.7515	35.1685	22.3953
XNR_1893	2232566..2234434	1869	-	478688467	Lipoprotein lpqB	25.0683	51.6191	42.3944	34.0047
XNR_1894	2234454..2236619	2166	-	478688468	Two-component system histidine kinase	39.8315	66.0375	79.1232	49.3608
XNR_1895	2236621..2237298	678	-	478688469	Two component transcriptional regulator, winged helix family	401.381	465.943	597.963	635.587
XNR_1896	2237314..2238369	1056	-	478688470	Methylthioribose-1-phosphate isomerase	88.8443	160.886	145.53	107.716
XNR_1897	2238597..2239877	1281	+	478688471	Integral membrane protein	61.7786	70.2724	103.755	135.888
XNR_1898	2239882..2240574	693	+	478688472	Integral membrane protein	6.95288	8.1902	12.998	12.5411
XNR_1899	2240616..2241773	1158	+	478688473	Secreted protein	1.42901	0.323713	1.33572	1.28877
XNR_1900	2241770..2242750	981	+	478688474	ATPase AAA	2.92253	1.19167	6.55619	4.21716
XNR_1901	2242877..2244070	1194	+	478688475	Lipoprotein	2.46743	2.18379	6.00725	6.2101
XNR_1902	2244166..2244281	116	-	478686601	5S ribosomal RNA	0	0	0	0
XNR_1903	2244378..2247498	3121	-	478686601	23S ribosomal RNA	0	0	0	0
XNR_1904	2247814..2249328	1515	-	478686601	16S ribosomal RNA	0	0	0	0
XNR_1905	2249913..2250917	1005	-	478688476	Integral membrane protein	1.06321	0	0.530029	1.0228
XNR_1906	2250980..2251909	930	+	478688477	integral membrane protein	5.00343	3.40028	7.01521	15.2294
XNR_1907	2251924..2252547	624	-	478688478	Hypothetical protein	3.10062	0.732922	1.00807	0.972639
XNR_1908	2252689..2254143	1455	-	478688479	Adenosylhomocysteinase	122.67	138.819	65.9097	66.5431
XNR_1909	2254380..2255351	972	-	478688480	Cation diffusion facilitator family transporter	6.35683	9.24289	4.97458	6.39963
XNR_1910	2255472..2256635	1164	-	478688481	Mannose-6-phosphate isomerase	6.15375	6.1122	4.86711	3.8422
XNR_1911	2256756..2257913	1158	-	478688482	SIS regulatory protein	7.32365	7.12168	12.912	11.1693
XNR_1912	2258168..2258350	183	-	478688483	Trm112p domain-containing protein	171.531	167.027	210.587	295.541
XNR_1913	2258941..2259615	675	+	478688484	putative hydrolases or acyltransferases (alpha/beta hydrolase superfamily)	0.962298	0.653968	3.59792	1.73572
XNR_1914	2260290..2261672	1383	-	478688485	Phosphomannomutase	4.77203	6.2895	5.40668	4.52108
XNR_1915	2261822..2262430	609	+	478688486	Acetyltransferase	3.21477	5.31934	3.13556	8.06758
XNR_1916	2262372..2263988	1617	-	478688487	L-lactate transport	1.3277	1.09369	0.300856	0.290281
XNR_1917	2264226..2264621	396	-	478688488	Hypothetical protein	197.901	125.738	124.781	171.087
XNR_1918	2265062..2265445	384	+	478688489	Hypothetical protein	17.4636	52.5586	2.33194	22.4997
XNR_1919	2265507..2267057	1551	-	478688490	Secreted protein	5.61277	14.4545	5.36471	3.95822
XNR_1920	2267054..2270800	3747	-	478688491	Glycosyl transferase, family 2	4.642	13.1863	3.84352	2.54954
XNR_1921	2271410..2271673	264	-	478688492	WhiB-family transcriptional regulator, WhiB protein	209.627	500.77	136.566	63.0183
XNR_1922	2272526..2273038	513	+	478688493	Cysteine dioxygenase	4.57145	4.97075	15.0411	7.91584
XNR_1923	2273043..2273999	957	+	478688494	2-phospho-L-lactate transferase	38.2953	58.1979	37.7683	57.1086
XNR_1924	2273996..2275300	1305	+	478688495	F420-0:gamma-glutamyl ligase	19.1472	47.1387	21.6118	19.735
XNR_1925	2275329..2276435	1107	-	478688496	Endonuclease	3.83664	7.86477	3.76255	6.35302
XNR_1926	2276960..2278051	1092	-	478688497	N-acetylglucosamine-1-phosphate uridyltransferase / Glucosamine-1-phosphate N-acetyltransferase	30.3148	14.9514	64.0844	67.369
XNR_1927	2278171..2279628	1458	-	478688498	Secreted protein	13.2802	6.65332	29.8258	23.8722
XNR_1928	2279738..2280490	753	+	478688499	Hypothetical protein	5.37017	10.1064	4.63349	7.45103
XNR_1929	2280648..2281955	1308	+	478688500	Transcriptional regulator	1.59556	2.51844	1.15464	1.11405
XNR_1930	2282196..2284001	1806	+	478688501	Transcriptional regulator	33.0094	49.2077	48.8365	35.596
XNR_1931	2284083..2286005	1923	+	478688502	Transcriptional regulator	5.98777	13.8489	11.3793	4.77362
XNR_1932	2286269..2287762	1494	+	478688503	Transcriptional regulator	1.01344	1.91644	0.988466	1.27163
XNR_1933	2287806..2288360	555	-	478688504	Acyl-CoA hydrolase	20.141	15.7682	20.4829	65.1015
XNR_1934	2288573..2289745	1173	+	478688505	Transcriptional regulator	52.1154	140.553	40.3296	27.4922
XNR_1935	2289867..2291399	1533	+	478688506	Deoxyribodipyrimidine photolyase	1.92473	1.39523	1.91902	1.85157
XNR_1936	2291409..2291780	372	-	478688507	AbaA-like regulatory protein	0	0	0	0
XNR_1937	2291922..2292785	864	+	478688508	DNA-binding protein	53.9877	59.3576	64.9275	67.6072
XNR_1938	2292782..2292985	204	+	478688509	DUF397 domain containing protein	206.278	338.377	332.436	269.43
XNR_1939	2293052..2294008	957	-	478688510	Hypothetical protein	15.0769	37.2958	24.2394	22.8435
XNR_1940	2294005..2295249	1245	-	478688511	Hypothetical protein	20.4119	56.0805	33.4656	14.1758
XNR_1941	2295251..2295916	666	-	478688512	von Willebrand factor	67.5626	97.9963	86.1895	55.7348
XNR_1942	2295984..2296466	483	-	478688513	Hypothetical protein	42.696	53.9061	60.5252	48.1781
XNR_1943	2296463..2297695	1233	-	478688514	Hypothetical protein	17.5575	28.2164	31.3777	32.6649
XNR_1944	2297879..2298631	753	+	478688515	Tellurium resistance protein terA	15.3876	22.4586	23.9397	28.3139
XNR_1945	2298705..2300345	1641	-	478688516	Catalase	1.38469	2.15091	1.77504	0.856323
XNR_1946	2300591..2300782	192	+	478688517	Hypothetical protein	282.963	201.175	113.935	78.5214
XNR_1947	2300766..2301290	525	+	478688518	Hypothetical protein	72.5424	86.1538	31.5993	35.57
XNR_1948	2301372..2302220	849	-	478688519	DNA-binding protein	2.46287	4.3039	3.2887	4.44234
XNR_1949	2303068..2303250	183	+	478688520	Hypothetical protein	15.361	41.7567	19.1443	18.4713
XNR_1950	2303301..2303768	468	+	478688521	Hypothetical protein	5.77105	1.16206	11.1882	10.7949
XNR_1951	2303836..2304993	1158	-	478688522	Butyryl-CoA dehydrogenase	38.4641	36.2558	36.9549	74.319
XNR_1952	2305218..2306561	1344	+	478688523	UDP-glucose dehydrogenase	17.2972	29.269	17.1465	34.5262
XNR_1953	2306586..2307095	510	-	478688524	Hypothetical protein	7.93938	8.03055	9.66469	10.6571
XNR_1954	2307119..2308927	1809	-	478688525	Cyclohexanone monooxygenase	1.62968	0.385222	0.794762	1.27804
XNR_1955	2309168..2310190	1023	+	478688526	Lipoprotein	1.24789	1.13074	1.03683	0.500191
XNR_1956	2310204..2310755	552	-	478688527	TetR-family transcriptional regulator	3.90018	11.4856	2.43039	2.34496
XNR_1957	2310918..2311274	357	+	478688528	Hypothetical protein	1.45994	1.98433	2.72927	2.63334
XNR_1958	2311348..2312565	1218	-	478688529	Dipeptidase	37.0339	57.5702	64.1005	57.4008
XNR_1959	2312576..2313118	543	-	478688530	Phosphoribosylaminoimidazole carboxylase catalytic subunit	47.8691	78.8914	83.5641	78.22
XNR_1960	2313115..2314233	1119	-	478688531	Phosphoribosylaminoimidazole carboxylase ATPase subunit	40.5337	59.3954	52.4509	60.4599
XNR_1961	2314452..2315000	549	+	478688532	Integral membrane protein	20.3249	28.5164	9.80549	10.6434
XNR_1962	2315016..2316254	1239	-	478688533	Two-component system histidine kinase	10.8139	29.2469	9.85145	9.50516
XNR_1963	2316307..2316984	678	-	478688534	Two-component system response regulator	63.8289	116.973	70.6114	81.0653
XNR_1964	2317513..2319003	1491	+	478688535	Di-/tripeptide transporter	5.91811	12.9661	3.96306	5.41699
XNR_1965	2319593..2320111	519	-	478688536	Regulator protein containing histidine kinase domain	67.2757	88.7576	91.2237	81.5452
XNR_1966	2320366..2320746	381	-	478688537	anti-sigma factor antagonist	126.486	218.882	113.784	107.497
XNR_1967	2320988..2321962	975	+	478688538	RNA polymerase sigma factor SigB	52.8663	24.819	55.6093	77.5602
XNR_1968	2322061..2323281	1221	-	478688539	Imidazolonepropionase	16.3676	4.25191	8.35449	70.5322
XNR_1969	2323332..2324756	1425	-	478688540	Formiminoglutamic iminohydrolase	6.14428	1.5184	6.61336	21.1577
XNR_1970	2324747..2326027	1281	-	478688541	N-formylglutamate deformylase [alternative form]	5.32847	0.860478	5.52308	13.3223
XNR_1971	2326163..2327581	1419	+	478688542	Diaminopimelate decarboxylase	6.78266	7.37509	8.0451	8.43729
XNR_1972	2327682..2329067	1386	+	478688543	Cationic amino acid transporter	6.05811	4.70518	4.67392	3.81584
XNR_1973	2329208..2330668	1461	-	478688544	Beta-glucosidase	0.678255	1.96666	0	0
XNR_1974	2330754..2331689	936	-	478688545	Sugar transport integral membrane protein	1.5508	1.26469	0.579825	1.11889
XNR_1975	2331704..2332699	996	-	478688546	Cellobiose ABC transporter permease	0.645153	0.389724	1.6081	0
XNR_1976	2332806..2334116	1311	-	478688547	Solute binding lipoprotein	2.20721	2.51163	3.83838	3.33311
XNR_1977	2334433..2335449	1017	+	478688548	lacI-family transcriptional regulator	10.1963	23.1609	10.4446	10.5813
XNR_1978	2335832..2336242	411	+	478688549	Hypothetical protein	68.7841	206.934	28.4621	17.6539
XNR_1979	2336293..2337048	756	+	478688550	Hypothetical protein	38.9285	137.931	26.8824	11.8571
XNR_1980	2337087..2337596	510	+	478688551	Roadblock/LC7 family protein	57.0528	218.833	42.8008	9.32497
XNR_1981	2337653..2338027	375	+	478688552	Hypothetical protein	941.2	3065.59	576.087	139.551
XNR_1982	2338070..2338609	540	-	478688553	integral membrane protein	13.4616	17.3819	22.6491	6.07026
XNR_1983	2338786..2339619	834	-	478688554	transcriptional regulator	16.8385	17.1344	23.5669	55.2221
XNR_1984	2339774..2340217	444	-	478688555	Hypothetical protein	31.7119	16.6023	28.1048	123.721
XNR_1985	2340860..2342257	1398	-	478688556	Cystathionine beta-synthase	47.836	133.788	46.9823	47.3913
XNR_1986	2342389..2343456	1068	+	478688557	Secreted protein	94.5808	64.6782	195.613	118.079
XNR_1987	2343867..2345087	1221	+	478688558	3-ketoacyl-CoA thiolase @ Acetyl-CoA acetyltransferase	35.0815	25.2077	32.5825	26.1977
XNR_1988	2345415..2346215	801	+	478688559	Secreted protein	19.5706	38.2214	9.23532	21.2486
XNR_1989	2346292..2346603	312	-	478688560	Hypothetical protein	50.3393	68.4202	56.4638	105.326
XNR_1990	2346696..2347646	951	-	478688561	Integral membrane protein	1779.26	1135.68	2893.94	4042.77
XNR_1991	2347972..2348238	267	-	478688562	Helix-turn-helix domain-containing protein	40.7293	16.712	91.9439	66.534
XNR_1992	2348248..2349042	795	-	478688563	ABC-type multidrug transport system, permease component	48.1737	20.3474	88.9814	100.393
XNR_1993	2349144..2350112	969	-	478688564	ABC transporter related protein	32.2795	8.87558	59.3735	87.8035
XNR_1994	2350354..2350914	561	+	478688565	Hypothetical protein	8.71412	20.6733	5.92383	4.57248
XNR_1995	2350958..2351040	83	-	478686601	Leu tRNA	11323.3	6156.17	19353.8	25384.3
XNR_1996	2351680..2352453	774	+	478688566	ABC transporter ATP-binding protein	70.4346	36.2381	78.1113	277.059
XNR_1997	2352525..2355050	2526	+	478688567	ABC transporter integral membrane protein	47.3578	23.8424	70.7161	180.121
XNR_1998	2355163..2356629	1467	-	478688568	Cyclopropane-fatty-acyl-phospholipid synthase	6.30037	14.1907	5.72082	8.11725
XNR_1999	2356873..2358210	1338	-	478688569	NADH dehydrogenase	421.935	883.25	197.851	271.16
XNR_2000	2358958..2359281	324	+	478688570	prevent-host-death family protein	10.5368	29.8881	0	0
XNR_2001	2359278..2359529	252	+	478688571	Hypothetical protein	14.5754	34.6687	0	0
XNR_2002	2359606..2360562	957	-	478688572	Exopolyphosphatase	8.36767	10.2461	11.8378	17.9484
[truncated: 3,920 more rows]
